# Supplementary material for: Acidic graphene organocatalyst for the superior transformation of wastes into high-added-value chemicals
Source: Nat Commun. 2023 Mar 13;14:1373. doi: 10.1038/s41467-023-36602-0 (PMC10011376; doi:10.1038/s41467-023-36602-0)
Supplement: Supplementary file 3 — Source Data [file 41467_2023_36602_MOESM3_ESM.zip]

Archive with 6 entries (6 files):
- Figure 1.xlsx
- Figure 2.xlsx
- Figure 3.xlsx
- Figure 5.xlsx
- Solketal synthesis over GR-SO3H.pptx
- xyz coordinates.rar
