# Supplementary material for: Acidic graphene organocatalyst for the superior transformation of wastes into high-added-value chemicals
Source: Nat Commun. 2023 Mar 13;14:1373. doi: 10.1038/s41467-023-36602-0 (PMC10011376; doi:10.1038/s41467-023-36602-0)
Supplement: Supplementary file 3 — Source Data [file 41467_2023_36602_MOESM3_ESM.zip › Figure 1.xlsx]

## Sheet: Fluorographite FTIR
399.1926	0.22591
400.1568	0.22591
401.121	0.22591
402.0853	0.22591
403.0495	0.22591
404.0137	0.22591
404.978	0.22591
405.9422	0.22591
406.9064	0.22591
407.8707	0.22591
408.8349	0.22591
409.7991	0.22591
410.7634	0.22591
411.7276	0.22591
412.6918	0.22591
413.6561	0.22591
414.6203	0.22591
415.5845	0.22591
416.5488	0.22591
417.513	0.22591
418.4772	0.22591
419.4415	0.22591
420.4057	0.22591
421.3699	0.22591
422.3342	0.22591
423.2984	0.22591
424.2626	0.22591
425.2269	0.22591
426.1911	0.22591
427.1553	0.22591
428.1196	0.22591
429.0838	0.22591
430.048	0.22591
431.0123	0.22591
431.9765	0.22591
432.9407	0.22591
433.905	0.22591
434.8692	0.22591
435.8334	0.22591
436.7977	0.22591
437.7619	0.22591
438.7261	0.22591
439.6904	0.22591
440.6546	0.22591
441.6188	0.22591
442.5831	0.22591
443.5473	0.22591
444.5115	0.22591
445.4758	0.22591
446.44	0.22591
447.4042	0.22591
448.3685	0.22591
449.3327	0.22591
450.2969	0.22591
451.2612	0.22591
452.2254	0.22591
453.1896	0.22591
454.1539	0.22591
455.1181	0.22591
456.0823	0.22591
457.0466	0.22591
458.0108	0.22591
458.975	0.22591
459.9393	0.22591
460.9035	0.22591
461.8677	0.22591
462.832	0.22591
463.7962	0.22591
464.7604	0.22591
465.7247	0.22591
466.6889	0.22591
467.6531	0.22591
468.6174	0.22591
469.5816	0.22591
470.5458	0.22591
471.5101	0.22591
472.4743	0.22591
473.4385	0.22591
474.4028	0.22591
475.367	0.22591
476.3312	0.22591
477.2955	0.22591
478.2597	0.22591
479.2239	0.22591
480.1882	0.22591
481.1524	0.22591
482.1166	0.22591
483.0809	0.22591
484.0451	0.22591
485.0093	0.22591
485.9736	0.22591
486.9378	0.22591
487.902	0.22591
488.8663	0.22591
489.8305	0.22591
490.7947	0.22591
491.759	0.22591
492.7232	0.22591
493.6874	0.22591
494.6517	0.22591
495.6159	0.22591
496.5801	0.22591
497.5444	0.22591
498.5086	0.22591
499.4728	0.22591
500.4371	0.22591
501.4013	0.22591
502.3655	0.22591
503.3298	0.22591
504.294	0.22591
505.2582	0.22591
506.2225	0.22591
507.1867	0.22591
508.1509	0.22591
509.1152	0.22591
510.0794	0.22591
511.0436	0.22591
512.0079	0.22591
512.9721	0.22591
513.9363	0.22591
514.9006	0.22591
515.8648	0.22591
516.829	0.22591
517.7933	0.22591
518.7575	0.22591
519.7217	0.22591
520.686	0.22591
521.6502	0.22591
522.6144	0.22591
523.5787	0.22591
524.5429	0.22591
525.5071	0.22591
526.4714	0.22591
527.4356	0.22591
528.3998	0.22591
529.3641	0.22591
530.3283	0.22591
531.2925	0.22591
532.2568	0.22591
533.221	0.22591
534.1852	0.22591
535.1495	0.22591
536.1137	0.22591
537.0779	0.22591
538.0422	0.22591
539.0064	0.22591
539.9706	0.22591
540.9349	0.22591
541.8991	0.22591
542.8633	0.22591
543.8276	0.22591
544.7918	0.22591
545.756	0.22591
546.7203	0.22591
547.6845	0.22591
548.6487	0.22591
549.613	0.22591
550.5772	0.22591
551.5414	0.22591
552.5057	0.22591
553.4699	0.22591
554.4341	0.22591
555.3984	0.22591
556.3626	0.22591
557.3268	0.22591
558.2911	0.22591
559.2553	0.22591
560.2195	0.22591
561.1838	0.22591
562.148	0.22591
563.1122	0.22591
564.0765	0.22591
565.0407	0.22591
566.0049	0.22591
566.9692	0.22591
567.9334	0.22591
568.8976	0.22591
569.8619	0.22591
570.8261	0.22591
571.7903	0.22591
572.7546	0.22591
573.7188	0.22591
574.683	0.22591
575.6473	0.22591
576.6115	0.22591
577.5757	0.22591
578.54	0.22591
579.5042	0.22591
580.4684	0.22591
581.4327	0.22591
582.3969	0.22591
583.3611	0.22591
584.3254	0.22591
585.2896	0.22591
586.2538	0.22591
587.2181	0.22591
588.1823	0.22591
589.1465	0.22591
590.1108	0.22591
591.075	0.22591
592.0392	0.22591
593.0035	0.22591
593.9677	0.22591
594.9319	0.22591
595.8962	0.22591
596.8604	0.22591
597.8246	0.22591
598.7889	0.22591
599.7531	0.22591
600.7173	0.22591
601.6816	0.22591
602.6458	0.22591
603.61	0.22591
604.5743	0.22591
605.5385	0.22591
606.5027	0.22591
607.467	0.22591
608.4312	0.22591
609.3954	0.22591
610.3597	0.22591
611.3239	0.22591
612.2881	0.22591
613.2524	0.22591
614.2166	0.22591
615.1808	0.22591
616.1451	0.22591
617.1093	0.22591
618.0735	0.22591
619.0378	0.22591
620.002	0.22591
620.9662	0.22591
621.9305	0.22591
622.8947	0.22591
623.8589	0.22591
624.8232	0.22591
625.7874	0.22591
626.7516	0.22591
627.7159	0.22591
628.6801	0.22591
629.6443	0.22591
630.6086	0.22591
631.5728	0.22591
632.537	0.22591
633.5013	0.22591
634.4655	0.22591
635.4297	0.22591
636.394	0.22591
637.3582	0.22591
638.3224	0.22591
639.2867	0.22591
640.2509	0.22591
641.2151	0.22591
642.1794	0.22591
643.1436	0.22591
644.1078	0.22591
645.0721	0.22591
646.0363	0.22591
647.0005	0.22591
647.9648	0.22591
648.929	0.22591
649.8932	0.23928
650.8575	0.23937
651.8217	0.23955
652.7859	0.23975
653.7502	0.23977
654.7144	0.2398
655.6786	0.23982
656.6429	0.2399
657.6071	0.23996
658.5714	0.24002
659.5356	0.2398
660.4998	0.23978
661.4641	0.23978
662.4283	0.23979
663.3925	0.2398
664.3568	0.2398
665.321	0.23979
666.2852	0.23977
667.2495	0.23972
668.2137	0.23965
669.1779	0.23957
670.1422	0.23947
671.1064	0.2394
672.0706	0.23934
673.0349	0.23928
673.9991	0.23921
674.9633	0.23911
675.9276	0.23899
676.8918	0.23881
677.856	0.2386
678.8203	0.23857
679.7845	0.23856
680.7487	0.23852
681.713	0.23848
682.6772	0.23843
683.6414	0.23839
684.6057	0.23835
685.5699	0.23829
686.5341	0.23821
687.4984	0.23813
688.4626	0.23805
689.4268	0.238
690.3911	0.23795
691.3553	0.2379
692.3195	0.23785
693.2838	0.23778
694.248	0.23771
695.2122	0.23765
696.1765	0.23761
697.1407	0.23757
698.1049	0.23754
699.0692	0.2375
700.0334	0.23745
700.9976	0.2374
701.9619	0.23734
702.9261	0.23729
703.8903	0.23723
704.8546	0.23718
705.8188	0.23712
706.783	0.23707
707.7473	0.23701
708.7115	0.23695
709.6757	0.2369
710.64	0.23686
711.6042	0.23682
712.5684	0.23678
713.5327	0.23675
714.4969	0.23673
715.4611	0.23672
716.4254	0.23671
717.3896	0.23668
718.3538	0.23663
719.3181	0.23658
720.2823	0.23652
721.2465	0.23647
722.2108	0.23643
723.175	0.23638
724.1392	0.23634
725.1035	0.23628
726.0677	0.23623
727.0319	0.23618
727.9962	0.23614
728.9604	0.2361
729.9246	0.23608
730.8889	0.23605
731.8531	0.236
732.8173	0.23595
733.7816	0.23593
734.7458	0.23591
735.71	0.2359
736.6743	0.23588
737.6385	0.23587
738.6027	0.23584
739.567	0.23579
740.5312	0.23575
741.4954	0.23571
742.4597	0.23568
743.4239	0.23565
744.3881	0.23562
745.3524	0.23558
746.3166	0.23552
747.2808	0.23544
748.2451	0.23536
749.2093	0.23529
750.1735	0.2352
751.1378	0.23511
752.102	0.23503
753.0662	0.23497
754.0305	0.23492
754.9947	0.23489
755.9589	0.23485
756.9232	0.2348
757.8874	0.23474
758.8516	0.2347
759.8159	0.23469
760.7801	0.23469
761.7443	0.2347
762.7086	0.2347
763.6728	0.23469
764.637	0.23467
765.6013	0.23464
766.5655	0.2346
767.5297	0.23459
768.494	0.23457
769.4582	0.23454
770.4224	0.2345
771.3867	0.23447
772.3509	0.23444
773.3151	0.23442
774.2794	0.23439
775.2436	0.23437
776.2078	0.23435
777.1721	0.23433
778.1363	0.23432
779.1005	0.23432
780.0648	0.2343
781.029	0.23427
781.9932	0.23424
782.9575	0.23419
783.9217	0.23416
784.8859	0.23413
785.8502	0.23411
786.8144	0.23409
787.7786	0.23407
788.7429	0.23405
789.7071	0.23404
790.6713	0.23404
791.6356	0.23402
792.5998	0.23399
793.564	0.23397
794.5283	0.23395
795.4925	0.23394
796.4567	0.23393
797.421	0.23392
798.3852	0.23391
799.3494	0.23389
800.3137	0.23388
801.2779	0.23387
802.2421	0.23387
803.2064	0.23389
804.1706	0.23391
805.1348	0.23391
806.0991	0.23392
807.0633	0.23394
808.0275	0.23396
808.9918	0.23396
809.956	0.23394
810.9202	0.23391
811.8845	0.23388
812.8487	0.23384
813.8129	0.23382
814.7772	0.23381
815.7414	0.23379
816.7056	0.23376
817.6699	0.23374
818.6341	0.23373
819.5983	0.23373
820.5626	0.23375
821.5268	0.23377
822.491	0.23379
823.4553	0.23382
824.4195	0.23383
825.3837	0.23384
826.348	0.23385
827.3122	0.23385
828.2764	0.23383
829.2407	0.23382
830.2049	0.2338
831.1691	0.23379
832.1334	0.23377
833.0976	0.23375
834.0618	0.23374
835.0261	0.23372
835.9903	0.2337
836.9545	0.23369
837.9188	0.23368
838.883	0.23368
839.8472	0.23368
840.8115	0.23368
841.7757	0.23368
842.7399	0.23368
843.7042	0.23367
844.6684	0.23366
845.6326	0.23365
846.5969	0.23363
847.5611	0.23361
848.5253	0.2336
849.4896	0.23359
850.4538	0.23358
851.418	0.23357
852.3823	0.23358
853.3465	0.23358
854.3107	0.23358
855.275	0.23357
856.2392	0.23356
857.2034	0.23355
858.1677	0.23357
859.1319	0.23358
860.0961	0.23358
861.0604	0.23359
862.0246	0.23359
862.9888	0.2336
863.9531	0.23359
864.9173	0.23358
865.8815	0.23356
866.8458	0.23354
867.81	0.23354
868.7742	0.23354
869.7385	0.23353
870.7027	0.23353
871.6669	0.23354
872.6312	0.23355
873.5954	0.23354
874.5596	0.23353
875.5239	0.23353
876.4881	0.23354
877.4523	0.23356
878.4166	0.23357
879.3808	0.23357
880.345	0.23357
881.3093	0.23356
882.2735	0.23355
883.2377	0.23352
884.202	0.23351
885.1662	0.23348
886.1304	0.23345
887.0947	0.23344
888.0589	0.23342
889.0231	0.23339
889.9874	0.23337
890.9516	0.23336
891.9158	0.23335
892.8801	0.23334
893.8444	0.23333
894.8086	0.23331
895.7728	0.23329
896.7371	0.23329
897.7013	0.23329
898.6655	0.23329
899.6298	0.23328
900.594	0.23327
901.5582	0.23325
902.5225	0.23325
903.4867	0.23326
904.4509	0.23326
905.4152	0.23326
906.3794	0.23326
907.3436	0.23327
908.3079	0.23328
909.2721	0.2333
910.2363	0.23331
911.2006	0.23332
912.1648	0.23332
913.129	0.23332
914.0933	0.23332
915.0575	0.23333
916.0217	0.23335
916.986	0.23335
917.9502	0.23334
918.9144	0.23334
919.8787	0.23334
920.8429	0.23335
921.8071	0.23337
922.7714	0.23337
923.7356	0.23337
924.6998	0.23338
925.6641	0.23339
926.6283	0.2334
927.5925	0.23342
928.5568	0.23344
929.521	0.23345
930.4852	0.23346
931.4495	0.2335
932.4137	0.23353
933.3779	0.23356
934.3422	0.23358
935.3064	0.2336
936.2706	0.23363
937.2349	0.23365
938.1991	0.23368
939.1633	0.23371
940.1276	0.23374
941.0918	0.23377
942.056	0.23379
943.0203	0.23381
943.9845	0.23384
944.9487	0.23386
945.913	0.23388
946.8772	0.2339
947.8414	0.23394
948.8057	0.23398
949.7699	0.23402
950.7341	0.23406
951.6984	0.23411
952.6626	0.23417
953.6268	0.23423
954.5911	0.23429
955.5553	0.23434
956.5195	0.2344
957.4838	0.23444
958.448	0.23448
959.4122	0.23453
960.3765	0.23457
961.3407	0.23461
962.3049	0.23465
963.2692	0.2347
964.2334	0.23476
965.1976	0.23482
966.1619	0.2349
967.1261	0.23497
968.0903	0.23504
969.0546	0.23511
970.0188	0.23519
970.983	0.23528
971.9473	0.23536
972.9115	0.23544
973.8757	0.2355
974.84	0.23556
975.8042	0.23561
976.7684	0.23566
977.7327	0.2357
978.6969	0.23574
979.6611	0.23579
980.6254	0.23584
981.5896	0.2359
982.5538	0.23596
983.5181	0.23602
984.4823	0.23608
985.4465	0.23614
986.4108	0.2362
987.375	0.23626
988.3392	0.23633
989.3035	0.23641
990.2677	0.23648
991.2319	0.23655
992.1962	0.2366
993.1604	0.23666
994.1246	0.23673
995.0889	0.23679
996.0531	0.23686
997.0173	0.23693
997.9816	0.23702
998.9458	0.2371
999.91	0.23718
1000.874	0.23724
1001.839	0.2373
1002.803	0.23736
1003.767	0.23742
1004.731	0.23749
1005.695	0.23755
1006.66	0.23759
1007.624	0.23764
1008.588	0.23768
1009.552	0.23771
1010.517	0.23775
1011.481	0.2378
1012.445	0.23787
1013.409	0.23794
1014.374	0.238
1015.338	0.23806
1016.302	0.23814
1017.266	0.2382
1018.23	0.23826
1019.195	0.23832
1020.159	0.23837
1021.123	0.23844
1022.087	0.2385
1023.052	0.23855
1024.016	0.2386
1024.98	0.23864
1025.944	0.23868
1026.909	0.23874
1027.873	0.23878
1028.837	0.23883
1029.801	0.23889
1030.766	0.23896
1031.73	0.23903
1032.694	0.23909
1033.658	0.23914
1034.622	0.23919
1035.587	0.23924
1036.551	0.23929
1037.515	0.23934
1038.479	0.23939
1039.444	0.23945
1040.408	0.23951
1041.372	0.23955
1042.336	0.2396
1043.301	0.23965
1044.265	0.2397
1045.229	0.23975
1046.193	0.2398
1047.157	0.23985
1048.122	0.2399
1049.086	0.23996
1050.05	0.24001
1051.014	0.24007
1051.979	0.24012
1052.943	0.24017
1053.907	0.24024
1054.871	0.2403
1055.836	0.24037
1056.8	0.24044
1057.764	0.24053
1058.728	0.24063
1059.693	0.24072
1060.657	0.2408
1061.621	0.24089
1062.585	0.24098
1063.549	0.24106
1064.514	0.24114
1065.478	0.24121
1066.442	0.24129
1067.406	0.24135
1068.371	0.2414
1069.335	0.24144
1070.299	0.24149
1071.263	0.24155
1072.228	0.24159
1073.192	0.24163
1074.156	0.24166
1075.12	0.24168
1076.084	0.24173
1077.049	0.24179
1078.013	0.24185
1078.977	0.2419
1079.941	0.24196
1080.906	0.24204
1081.87	0.24212
1082.834	0.24219
1083.798	0.24227
1084.763	0.24237
1085.727	0.24247
1086.691	0.24259
1087.655	0.24271
1088.62	0.24284
1089.584	0.24298
1090.548	0.24312
1091.512	0.24325
1092.476	0.2434
1093.441	0.24357
1094.405	0.24375
1095.369	0.24394
1096.333	0.24413
1097.298	0.2443
1098.262	0.24448
1099.226	0.24468
1100.19	0.24488
1101.155	0.24508
1102.119	0.24527
1103.083	0.24547
1104.047	0.24569
1105.011	0.24591
1105.976	0.24613
1106.94	0.24637
1107.904	0.24661
1108.868	0.24686
1109.833	0.24712
1110.797	0.24738
1111.761	0.24766
1112.725	0.24795
1113.69	0.24824
1114.654	0.24852
1115.618	0.24882
1116.582	0.24913
1117.547	0.24943
1118.511	0.24974
1119.475	0.25004
1120.439	0.25034
1121.403	0.25066
1122.368	0.25099
1123.332	0.25134
1124.296	0.25169
1125.26	0.25204
1126.225	0.2524
1127.189	0.25275
1128.153	0.25312
1129.117	0.25348
1130.082	0.25383
1131.046	0.25419
1132.01	0.25455
1132.974	0.2549
1133.938	0.25526
1134.903	0.25561
1135.867	0.25596
1136.831	0.25629
1137.795	0.25662
1138.76	0.25698
1139.724	0.25735
1140.688	0.25772
1141.652	0.2581
1142.617	0.25849
1143.581	0.2589
1144.545	0.2593
1145.509	0.2597
1146.474	0.26013
1147.438	0.26056
1148.402	0.26099
1149.366	0.26144
1150.33	0.2619
1151.295	0.26235
1152.259	0.26282
1153.223	0.2633
1154.187	0.26378
1155.152	0.26427
1156.116	0.26479
1157.08	0.26532
1158.044	0.26589
1159.009	0.26649
1159.973	0.2671
1160.937	0.26774
1161.901	0.26841
1162.865	0.2691
1163.83	0.26982
1164.794	0.27057
1165.758	0.27135
1166.722	0.27217
1167.687	0.27301
1168.651	0.27387
1169.615	0.27475
1170.579	0.27566
1171.544	0.2766
1172.508	0.27758
1173.472	0.2786
1174.436	0.27967
1175.401	0.28076
1176.365	0.2819
1177.329	0.2831
1178.293	0.28433
1179.257	0.28559
1180.222	0.28687
1181.186	0.28817
1182.15	0.2895
1183.114	0.29084
1184.079	0.2922
1185.043	0.29357
1186.007	0.29494
1186.971	0.29629
1187.936	0.29762
1188.9	0.29893
1189.864	0.30021
1190.828	0.30146
1191.792	0.30265
1192.757	0.30379
1193.721	0.30485
1194.685	0.30583
1195.649	0.30674
1196.614	0.30755
1197.578	0.30826
1198.542	0.30887
1199.506	0.30937
1200.471	0.30974
1201.435	0.30998
1202.399	0.3101
1203.363	0.31012
1204.328	0.31002
1205.292	0.3098
1206.256	0.30946
1207.22	0.30899
1208.184	0.30842
1209.149	0.30774
1210.113	0.30697
1211.077	0.30609
1212.041	0.30515
1213.006	0.30412
1213.97	0.30303
1214.934	0.30189
1215.898	0.30071
1216.863	0.29951
1217.827	0.29829
1218.791	0.29706
1219.755	0.29582
1220.719	0.29458
1221.684	0.29337
1222.648	0.2922
1223.612	0.29106
1224.576	0.28994
1225.541	0.28886
1226.505	0.28781
1227.469	0.28679
1228.433	0.2858
1229.398	0.28485
1230.362	0.28392
1231.326	0.28302
1232.29	0.28214
1233.255	0.28129
1234.219	0.28046
1235.183	0.27964
1236.147	0.27884
1237.111	0.27807
1238.076	0.27731
1239.04	0.27656
1240.004	0.27581
1240.968	0.27507
1241.933	0.27435
1242.897	0.27362
1243.861	0.27288
1244.825	0.27215
1245.79	0.27139
1246.754	0.2706
1247.718	0.26978
1248.682	0.26893
1249.646	0.26806
1250.611	0.26719
1251.575	0.26629
1252.539	0.26539
1253.503	0.26449
1254.468	0.26359
1255.432	0.26272
1256.396	0.26189
1257.36	0.26108
1258.325	0.26029
1259.289	0.25953
1260.253	0.2588
1261.217	0.25812
1262.182	0.25746
1263.146	0.25682
1264.11	0.25621
1265.074	0.25559
1266.038	0.25498
1267.003	0.25439
1267.967	0.25381
1268.931	0.25325
1269.895	0.25271
1270.86	0.25219
1271.824	0.25169
1272.788	0.25123
1273.752	0.25078
1274.717	0.25037
1275.681	0.25
1276.645	0.24963
1277.609	0.24929
1278.573	0.24898
1279.538	0.24868
1280.502	0.24841
1281.466	0.24815
1282.43	0.2479
1283.395	0.24766
1284.359	0.24745
1285.323	0.24725
1286.287	0.24709
1287.252	0.24693
1288.216	0.24678
1289.18	0.24665
1290.144	0.24653
1291.109	0.24643
1292.073	0.24632
1293.037	0.24622
1294.001	0.24613
1294.965	0.24605
1295.93	0.24598
1296.894	0.24592
1297.858	0.24587
1298.822	0.24583
1299.787	0.24579
1300.751	0.24576
1301.715	0.24575
1302.679	0.24574
1303.644	0.24573
1304.608	0.24572
1305.572	0.24571
1306.536	0.2457
1307.5	0.24569
1308.465	0.24567
1309.429	0.24564
1310.393	0.24561
1311.357	0.24556
1312.322	0.2455
1313.286	0.24543
1314.25	0.24535
1315.214	0.24525
1316.179	0.24515
1317.143	0.24504
1318.107	0.24492
1319.071	0.24479
1320.036	0.24465
1321	0.2445
1321.964	0.24432
1322.928	0.24411
1323.892	0.24388
1324.857	0.24363
1325.821	0.24337
1326.785	0.24308
1327.749	0.24276
1328.714	0.24242
1329.678	0.24207
1330.642	0.2417
1331.606	0.24131
1332.571	0.24091
1333.535	0.2405
1334.499	0.24008
1335.463	0.23964
1336.427	0.2392
1337.392	0.23877
1338.356	0.23835
1339.32	0.23792
1340.284	0.23749
1341.249	0.23704
1342.213	0.23659
1343.177	0.23615
1344.141	0.2357
1345.106	0.23527
1346.07	0.23483
1347.034	0.23441
1347.998	0.23401
1348.963	0.23363
1349.927	0.23327
1350.891	0.23292
1351.855	0.23259
1352.819	0.23227
1353.784	0.23196
1354.748	0.23168
1355.712	0.23143
1356.676	0.23121
1357.641	0.23099
1358.605	0.23078
1359.569	0.23059
1360.533	0.23041
1361.498	0.23025
1362.462	0.23011
1363.426	0.22998
1364.39	0.22984
1365.354	0.22971
1366.319	0.2296
1367.283	0.2295
1368.247	0.22941
1369.211	0.22932
1370.176	0.22923
1371.14	0.22914
1372.104	0.22905
1373.068	0.22897
1374.033	0.22891
1374.997	0.22884
1375.961	0.22876
1376.925	0.22869
1377.89	0.22862
1378.854	0.22857
1379.818	0.22853
1380.782	0.2285
1381.746	0.22847
1382.711	0.22843
1383.675	0.22839
1384.639	0.22837
1385.603	0.22836
1386.568	0.22835
1387.532	0.22833
1388.496	0.22831
1389.46	0.22828
1390.425	0.22826
1391.389	0.22825
1392.353	0.22823
1393.317	0.22821
1394.281	0.22818
1395.246	0.22815
1396.21	0.22813
1397.174	0.22812
1398.138	0.2281
1399.103	0.22809
1400.067	0.22808
1401.031	0.22806
1401.995	0.22804
1402.96	0.22804
1403.924	0.22803
1404.888	0.22803
1405.852	0.22802
1406.817	0.22802
1407.781	0.22802
1408.745	0.22802
1409.709	0.228
1410.673	0.22798
1411.638	0.22797
1412.602	0.22797
1413.566	0.22798
1414.53	0.228
1415.495	0.22803
1416.459	0.22805
1417.423	0.22804
1418.387	0.22805
1419.352	0.22806
1420.316	0.22804
1421.28	0.22803
1422.244	0.22804
1423.208	0.22805
1424.173	0.22804
1425.137	0.22804
1426.101	0.22805
1427.065	0.22802
1428.03	0.22799
1428.994	0.22795
1429.958	0.22796
1430.922	0.22798
1431.887	0.228
1432.851	0.22804
1433.815	0.22808
1434.779	0.2281
1435.744	0.2281
1436.708	0.2281
1437.672	0.2281
1438.636	0.22808
1439.6	0.22807
1440.565	0.22807
1441.529	0.22809
1442.493	0.22809
1443.457	0.22808
1444.422	0.22806
1445.386	0.22805
1446.35	0.22801
1447.314	0.22797
1448.279	0.22795
1449.243	0.22794
1450.207	0.22795
1451.171	0.22798
1452.135	0.22802
1453.1	0.22805
1454.064	0.22807
1455.028	0.22808
1455.992	0.22808
1456.957	0.2281
1457.921	0.22811
1458.885	0.22812
1459.849	0.22815
1460.814	0.22817
1461.778	0.22818
1462.742	0.22817
1463.706	0.22816
1464.671	0.22816
1465.635	0.22815
1466.599	0.22812
1467.563	0.2281
1468.527	0.2281
1469.492	0.2281
1470.456	0.22809
1471.42	0.22806
1472.384	0.22803
1473.349	0.228
1474.313	0.22796
1475.277	0.22794
1476.241	0.22793
1477.206	0.22791
1478.17	0.22788
1479.134	0.22786
1480.098	0.22786
1481.063	0.22784
1482.027	0.22783
1482.991	0.22784
1483.955	0.22785
1484.919	0.22785
1485.884	0.22784
1486.848	0.22783
1487.812	0.22783
1488.776	0.22782
1489.741	0.22779
1490.705	0.22778
1491.669	0.22779
1492.633	0.22781
1493.598	0.22783
1494.562	0.22786
1495.526	0.22788
1496.49	0.22785
1497.454	0.22782
1498.419	0.22782
1499.383	0.22783
1500.347	0.22783
1501.311	0.22784
1502.276	0.22785
1503.24	0.22785
1504.204	0.22786
1505.168	0.22787
1506.133	0.22787
1507.097	0.22789
1508.061	0.22788
1509.025	0.22788
1509.99	0.22793
1510.954	0.22794
1511.918	0.22792
1512.882	0.22791
1513.846	0.2279
1514.811	0.22788
1515.775	0.22783
1516.739	0.22781
1517.703	0.22781
1518.668	0.22782
1519.632	0.22783
1520.596	0.22783
1521.56	0.22782
1522.525	0.22783
1523.489	0.22782
1524.453	0.2278
1525.417	0.22778
1526.381	0.22777
1527.346	0.22777
1528.31	0.22779
1529.274	0.22776
1530.238	0.22768
1531.203	0.22763
1532.167	0.22762
1533.131	0.22761
1534.095	0.22761
1535.06	0.2276
1536.024	0.22764
1536.988	0.22771
1537.952	0.22777
1538.917	0.22784
1539.881	0.22789
1540.845	0.22794
1541.809	0.22801
1542.773	0.22805
1543.738	0.22809
1544.702	0.22812
1545.666	0.22815
1546.63	0.22818
1547.595	0.22818
1548.559	0.22811
1549.523	0.22803
1550.487	0.22798
1551.452	0.22794
1552.416	0.22794
1553.38	0.22797
1554.344	0.228
1555.308	0.22804
1556.273	0.22808
1557.237	0.22811
1558.201	0.22814
1559.165	0.22815
1560.13	0.22814
1561.094	0.22814
1562.058	0.22815
1563.022	0.22815
1563.987	0.22814
1564.951	0.22816
1565.915	0.22814
1566.879	0.22806
1567.844	0.22798
1568.808	0.22793
1569.772	0.22793
1570.736	0.22797
1571.7	0.22802
1572.665	0.22805
1573.629	0.22807
1574.593	0.22808
1575.557	0.22809
1576.522	0.22809
1577.486	0.22808
1578.45	0.22806
1579.414	0.22804
1580.379	0.22806
1581.343	0.22809
1582.307	0.22811
1583.271	0.22812
1584.235	0.22809
1585.2	0.22804
1586.164	0.22801
1587.128	0.22803
1588.092	0.22805
1589.057	0.22806
1590.021	0.22807
1590.985	0.22806
1591.949	0.22806
1592.914	0.22806
1593.878	0.22806
1594.842	0.22806
1595.806	0.22808
1596.771	0.22809
1597.735	0.2281
1598.699	0.22811
1599.663	0.22813
1600.627	0.22816
1601.592	0.22817
1602.556	0.22818
1603.52	0.2282
1604.484	0.22822
1605.449	0.22826
1606.413	0.22826
1607.377	0.22822
1608.341	0.2282
1609.306	0.22819
1610.27	0.22819
1611.234	0.22819
1612.198	0.22821
1613.162	0.22822
1614.127	0.22822
1615.091	0.22821
1616.055	0.22821
1617.019	0.22822
1617.984	0.22822
1618.948	0.22822
1619.912	0.22825
1620.876	0.22828
1621.841	0.2283
1622.805	0.22833
1623.769	0.22836
1624.733	0.22837
1625.698	0.22831
1626.662	0.22825
1627.626	0.22826
1628.59	0.22829
1629.554	0.22832
1630.519	0.22834
1631.483	0.22836
1632.447	0.22837
1633.411	0.22838
1634.376	0.22842
1635.34	0.22847
1636.304	0.22848
1637.268	0.22847
1638.233	0.22849
1639.197	0.22852
1640.161	0.22856
1641.125	0.22859
1642.089	0.2286
1643.054	0.22853
1644.018	0.22842
1644.982	0.22833
1645.946	0.22832
1646.911	0.22836
1647.875	0.2284
1648.839	0.22844
1649.803	0.22846
1650.768	0.22848
1651.732	0.22851
1652.696	0.22853
1653.66	0.22854
1654.625	0.22853
1655.589	0.22851
1656.553	0.22852
1657.517	0.22856
1658.481	0.22858
1659.446	0.22856
1660.41	0.22851
1661.374	0.22842
1662.338	0.22832
1663.303	0.22827
1664.267	0.22829
1665.231	0.2283
1666.195	0.2283
1667.16	0.22831
1668.124	0.22833
1669.088	0.22834
1670.052	0.22834
1671.016	0.22834
1671.981	0.22834
1672.945	0.22835
1673.909	0.22836
1674.873	0.22833
1675.838	0.2283
1676.802	0.2283
1677.766	0.2283
1678.73	0.22828
1679.695	0.22827
1680.659	0.22827
1681.623	0.22827
1682.587	0.22828
1683.552	0.22829
1684.516	0.22831
1685.48	0.22832
1686.444	0.22829
1687.408	0.22827
1688.373	0.22828
1689.337	0.22829
1690.301	0.22826
1691.265	0.22823
1692.23	0.22823
1693.194	0.22821
1694.158	0.22817
1695.122	0.22817
1696.087	0.22821
1697.051	0.22822
1698.015	0.22826
1698.979	0.2283
1699.943	0.22834
1700.908	0.22837
1701.872	0.22841
1702.836	0.22844
1703.8	0.22846
1704.765	0.22843
1705.729	0.22839
1706.693	0.22841
1707.657	0.22841
1708.622	0.22836
1709.586	0.22832
1710.55	0.22832
1711.514	0.22836
1712.479	0.22839
1713.443	0.22841
1714.407	0.22843
1715.371	0.22846
1716.335	0.22849
1717.3	0.22853
1718.264	0.22855
1719.228	0.22855
1720.192	0.22855
1721.157	0.22856
1722.121	0.22858
1723.085	0.22859
1724.049	0.22855
1725.014	0.22849
1725.978	0.22846
1726.942	0.22842
1727.906	0.22842
1728.87	0.22845
1729.835	0.22846
1730.799	0.22847
1731.763	0.22848
1732.727	0.2285
1733.692	0.2285
1734.656	0.22853
1735.62	0.22857
1736.584	0.22859
1737.549	0.22861
1738.513	0.22863
1739.477	0.22867
1740.441	0.22871
1741.406	0.22872
1742.37	0.22868
1743.334	0.22863
1744.298	0.22862
1745.262	0.22865
1746.227	0.22867
1747.191	0.22866
1748.155	0.22865
1749.119	0.22862
1750.084	0.2286
1751.048	0.22859
1752.012	0.22858
1752.976	0.22858
1753.941	0.2286
1754.905	0.22861
1755.869	0.22861
1756.833	0.22861
1757.797	0.22862
1758.762	0.22861
1759.726	0.22861
1760.69	0.22862
1761.654	0.22863
1762.619	0.22864
1763.583	0.22863
1764.547	0.22863
1765.511	0.22863
1766.476	0.22864
1767.44	0.22865
1768.404	0.22866
1769.368	0.22866
1770.333	0.22866
1771.297	0.22865
1772.261	0.22865
1773.225	0.22867
1774.189	0.22867
1775.154	0.22866
1776.118	0.22865
1777.082	0.22865
1778.046	0.22868
1779.011	0.22873
1779.975	0.22875
1780.939	0.22875
1781.903	0.22872
1782.868	0.2287
1783.832	0.22869
1784.796	0.22868
1785.76	0.22867
1786.724	0.22866
1787.689	0.22866
1788.653	0.22865
1789.617	0.22864
1790.581	0.22863
1791.546	0.22863
1792.51	0.22864
1793.474	0.22865
1794.438	0.22867
1795.403	0.22869
1796.367	0.22873
1797.331	0.22877
1798.295	0.22879
1799.26	0.2288
1800.224	0.22881
1801.188	0.22881
1802.152	0.22879
1803.116	0.22877
1804.081	0.22877
1805.045	0.22877
1806.009	0.22878
1806.973	0.22879
1807.938	0.22878
1808.902	0.22878
1809.866	0.22878
1810.83	0.22877
1811.795	0.22878
1812.759	0.22879
1813.723	0.22878
1814.687	0.22876
1815.651	0.22874
1816.616	0.22874
1817.58	0.22876
1818.544	0.22879
1819.508	0.2288
1820.473	0.2288
1821.437	0.2288
1822.401	0.22881
1823.365	0.22882
1824.33	0.22883
1825.294	0.22885
1826.258	0.22887
1827.222	0.22888
1828.187	0.2289
1829.151	0.2289
1830.115	0.22891
1831.079	0.22892
1832.043	0.22892
1833.008	0.22892
1833.972	0.2289
1834.936	0.22887
1835.9	0.22889
1836.865	0.22893
1837.829	0.22894
1838.793	0.22894
1839.757	0.22894
1840.722	0.22897
1841.686	0.22898
1842.65	0.22898
1843.614	0.22899
1844.578	0.229
1845.543	0.229
1846.507	0.22901
1847.471	0.22902
1848.435	0.22904
1849.4	0.22905
1850.364	0.22904
1851.328	0.22901
1852.292	0.22898
1853.257	0.22895
1854.221	0.22896
1855.185	0.229
1856.149	0.22902
1857.114	0.22902
1858.078	0.22902
1859.042	0.22902
1860.006	0.229
1860.97	0.22899
1861.935	0.22899
1862.899	0.229
1863.863	0.229
1864.827	0.229
1865.792	0.22901
1866.756	0.22901
1867.72	0.22899
1868.684	0.22898
1869.649	0.22899
1870.613	0.22899
1871.577	0.229
1872.541	0.22904
1873.505	0.22908
1874.47	0.22908
1875.434	0.22907
1876.398	0.22906
1877.362	0.22903
1878.327	0.22901
1879.291	0.22899
1880.255	0.22897
1881.219	0.22895
1882.184	0.22892
1883.148	0.2289
1884.112	0.22889
1885.076	0.2289
1886.041	0.22891
1887.005	0.22891
1887.969	0.22892
1888.933	0.22893
1889.897	0.22893
1890.862	0.22895
1891.826	0.22897
1892.79	0.22898
1893.754	0.22898
1894.719	0.22898
1895.683	0.22898
1896.647	0.22899
1897.611	0.22899
1898.576	0.22897
1899.54	0.22895
1900.504	0.22897
1901.468	0.229
1902.432	0.22903
1903.397	0.22905
1904.361	0.22908
1905.325	0.22908
1906.289	0.22906
1907.254	0.22904
1908.218	0.22903
1909.182	0.22903
1910.146	0.22903
1911.111	0.22904
1912.075	0.22903
1913.039	0.22902
1914.003	0.22902
1914.968	0.22901
1915.932	0.22901
1916.896	0.22901
1917.86	0.22901
1918.824	0.22905
1919.789	0.2291
1920.753	0.22914
1921.717	0.22915
1922.681	0.22914
1923.646	0.22915
1924.61	0.22915
1925.574	0.22914
1926.538	0.22914
1927.503	0.22914
1928.467	0.22916
1929.431	0.22918
1930.395	0.22919
1931.359	0.2292
1932.324	0.22918
1933.288	0.22918
1934.252	0.22919
1935.216	0.22921
1936.181	0.22925
1937.145	0.22928
1938.109	0.2293
1939.073	0.2293
1940.038	0.22928
1941.002	0.22927
1941.966	0.22926
1942.93	0.22926
1943.895	0.22925
1944.859	0.22924
1945.823	0.22924
1946.787	0.22925
1947.751	0.22926
1948.716	0.22922
1949.68	0.22917
1950.644	0.22915
1951.608	0.22915
1952.573	0.2292
1953.537	0.22925
1954.501	0.22929
1955.465	0.22932
1956.43	0.22934
1957.394	0.22934
1958.358	0.22936
1959.322	0.2294
1960.286	0.22943
1961.251	0.22946
1962.215	0.22948
1963.179	0.22949
1964.143	0.22949
1965.108	0.22949
1966.072	0.2295
1967.036	0.22947
1968	0.22942
1968.965	0.2294
1969.929	0.22941
1970.893	0.22944
1971.857	0.22947
1972.822	0.22949
1973.786	0.2295
1974.75	0.22951
1975.714	0.22951
1976.678	0.22952
1977.643	0.22952
1978.607	0.22953
1979.571	0.22954
1980.535	0.22955
1981.5	0.22955
1982.464	0.22955
1983.428	0.22956
1984.392	0.22956
1985.357	0.22956
1986.321	0.22956
1987.285	0.22957
1988.249	0.22958
1989.214	0.22959
1990.178	0.22961
1991.142	0.22963
1992.106	0.22965
1993.07	0.22967
1994.035	0.22968
1994.999	0.22967
1995.963	0.22967
1996.927	0.22967
1997.892	0.22969
1998.856	0.2297
1999.82	0.2297
2000.784	0.22971
2001.749	0.22972
2002.713	0.22973
2003.677	0.22973
2004.641	0.22973
2005.605	0.22973
2006.57	0.22974
2007.534	0.22974
2008.498	0.22973
2009.462	0.22975
2010.427	0.22977
2011.391	0.22979
2012.355	0.22981
2013.319	0.22982
2014.284	0.22982
2015.248	0.22983
2016.212	0.22984
2017.176	0.22985
2018.141	0.22984
2019.105	0.22983
2020.069	0.22981
2021.033	0.22981
2021.997	0.22983
2022.962	0.22985
2023.926	0.22986
2024.89	0.22988
2025.854	0.22991
2026.819	0.22993
2027.783	0.22994
2028.747	0.22995
2029.711	0.22997
2030.676	0.23
2031.64	0.23003
2032.604	0.23005
2033.568	0.23006
2034.532	0.23007
2035.497	0.23006
2036.461	0.23005
2037.425	0.23004
2038.389	0.23002
2039.354	0.23002
2040.318	0.23004
2041.282	0.23007
2042.246	0.23008
2043.211	0.23009
2044.175	0.23008
2045.139	0.23008
2046.103	0.23008
2047.068	0.23007
2048.032	0.23008
2048.996	0.23009
2049.96	0.23009
2050.925	0.23009
2051.889	0.23009
2052.853	0.23008
2053.817	0.23008
2054.781	0.23008
2055.746	0.23009
2056.71	0.2301
2057.674	0.23011
2058.638	0.23012
2059.603	0.23014
2060.567	0.23015
2061.531	0.23015
2062.495	0.23014
2063.459	0.23015
2064.424	0.23018
2065.388	0.23021
2066.352	0.23023
2067.316	0.23025
2068.281	0.23024
2069.245	0.23025
2070.209	0.23027
2071.173	0.23029
2072.138	0.2303
2073.102	0.23032
2074.066	0.23034
2075.03	0.23037
2075.995	0.23039
2076.959	0.23041
2077.923	0.23042
2078.887	0.23043
2079.852	0.23043
2080.816	0.23042
2081.78	0.23041
2082.744	0.23042
2083.708	0.23041
2084.673	0.23041
2085.637	0.23041
2086.601	0.23041
2087.565	0.23041
2088.53	0.2304
2089.494	0.2304
2090.458	0.23038
2091.422	0.23037
2092.386	0.23038
2093.351	0.23039
2094.315	0.23038
2095.279	0.23038
2096.243	0.23038
2097.208	0.23038
2098.172	0.23037
2099.136	0.23035
2100.1	0.23033
2101.065	0.23031
2102.029	0.2303
2102.993	0.23029
2103.957	0.23027
2104.922	0.23025
2105.886	0.23022
2106.85	0.23018
2107.814	0.23014
2108.779	0.23011
2109.743	0.2301
2110.707	0.23009
2111.671	0.23007
2112.635	0.23004
2113.6	0.23
2114.564	0.22997
2115.528	0.22994
2116.492	0.22991
2117.457	0.22988
2118.421	0.22987
2119.385	0.22984
2120.349	0.2298
2121.313	0.22976
2122.278	0.22972
2123.242	0.22968
2124.206	0.22964
2125.17	0.22958
2126.135	0.22954
2127.099	0.22952
2128.063	0.22948
2129.027	0.22942
2129.992	0.22938
2130.956	0.22938
2131.92	0.22941
2132.884	0.22947
2133.849	0.22953
2134.813	0.22961
2135.777	0.22969
2136.741	0.22976
2137.706	0.22983
2138.67	0.22991
2139.634	0.22997
2140.598	0.23
2141.563	0.23001
2142.527	0.23
2143.491	0.22996
2144.455	0.22989
2145.419	0.22981
2146.384	0.22972
2147.348	0.2296
2148.312	0.22949
2149.276	0.22941
2150.24	0.22938
2151.205	0.22936
2152.169	0.22934
2153.133	0.22932
2154.097	0.22932
2155.062	0.22932
2156.026	0.22934
2156.99	0.22937
2157.954	0.22941
2158.919	0.22947
2159.883	0.22955
2160.847	0.22963
2161.811	0.22969
2162.776	0.22975
2163.74	0.22981
2164.704	0.22989
2165.668	0.22998
2166.633	0.23007
2167.597	0.23016
2168.561	0.23025
2169.525	0.23036
2170.49	0.23046
2171.454	0.23055
2172.418	0.23065
2173.382	0.23073
2174.346	0.23079
2175.311	0.23085
2176.275	0.23089
2177.239	0.23095
2178.203	0.23101
2179.167	0.23104
2180.132	0.23104
2181.096	0.23102
2182.06	0.23099
2183.024	0.23097
2183.989	0.23096
2184.953	0.23096
2185.917	0.23096
2186.881	0.23097
2187.846	0.23098
2188.81	0.23099
2189.774	0.23099
2190.738	0.23101
2191.703	0.23104
2192.667	0.23106
2193.631	0.23109
2194.595	0.23112
2195.56	0.23113
2196.524	0.23115
2197.488	0.23116
2198.452	0.23116
2199.417	0.23115
2200.381	0.23113
2201.345	0.23112
2202.309	0.23112
2203.273	0.23112
2204.238	0.23114
2205.202	0.23114
2206.166	0.23115
2207.13	0.23116
2208.094	0.23116
2209.059	0.23116
2210.023	0.23117
2210.987	0.23118
2211.951	0.23119
2212.916	0.23121
2213.88	0.23121
2214.844	0.23121
2215.808	0.23123
2216.773	0.23126
2217.737	0.23127
2218.701	0.23127
2219.665	0.23128
2220.63	0.23129
2221.594	0.23131
2222.558	0.23135
2223.522	0.23137
2224.487	0.23138
2225.451	0.23139
2226.415	0.2314
2227.379	0.2314
2228.344	0.23139
2229.308	0.23141
2230.272	0.23143
2231.236	0.23146
2232.2	0.23147
2233.165	0.23146
2234.129	0.23145
2235.093	0.23146
2236.057	0.23148
2237.021	0.23148
2237.986	0.23148
2238.95	0.23147
2239.914	0.23147
2240.878	0.23148
2241.843	0.23148
2242.807	0.23146
2243.771	0.23144
2244.735	0.23144
2245.7	0.23146
2246.664	0.23147
2247.628	0.23149
2248.592	0.23152
2249.557	0.23153
2250.521	0.23152
2251.485	0.23152
2252.449	0.23151
2253.414	0.23152
2254.378	0.23154
2255.342	0.23157
2256.306	0.2316
2257.271	0.23161
2258.235	0.23162
2259.199	0.23163
2260.163	0.23166
2261.127	0.23167
2262.092	0.23169
2263.056	0.23173
2264.02	0.23176
2264.984	0.23178
2265.948	0.2318
2266.913	0.2318
2267.877	0.23179
2268.841	0.23178
2269.805	0.23178
2270.77	0.23178
2271.734	0.23178
2272.698	0.23179
2273.662	0.23182
2274.627	0.23186
2275.591	0.2319
2276.555	0.23191
2277.519	0.23193
2278.484	0.23194
2279.448	0.23195
2280.412	0.23195
2281.376	0.23196
2282.341	0.23195
2283.305	0.23193
2284.269	0.23192
2285.233	0.2319
2286.198	0.23187
2287.162	0.23185
2288.126	0.23183
2289.09	0.23181
2290.054	0.2318
2291.019	0.2318
2291.983	0.2318
2292.947	0.23181
2293.911	0.23182
2294.875	0.23181
2295.84	0.23179
2296.804	0.23178
2297.768	0.23177
2298.732	0.23175
2299.697	0.23171
2300.661	0.23169
2301.625	0.23166
2302.589	0.23167
2303.554	0.23168
2304.518	0.23172
2305.482	0.23172
2306.446	0.23176
2307.411	0.23178
2308.375	0.23182
2309.339	0.23185
2310.303	0.23187
2311.268	0.23189
2312.232	0.23193
2313.196	0.23197
2314.16	0.23199
2315.125	0.23201
2316.089	0.23208
2317.053	0.23215
2318.017	0.23221
2318.981	0.23226
2319.946	0.23232
2320.91	0.23237
2321.874	0.23244
2322.838	0.2325
2323.802	0.23261
2324.767	0.23273
2325.731	0.23287
2326.695	0.23294
[truncated: 1,736 more rows]

## Sheet: G-ASA FTIR
399.1926	0.083
400.1568	0.083
401.121	0.083
402.0853	0.083
403.0495	0.083
404.0137	0.083
404.978	0.083
405.9422	0.083
406.9064	0.083
407.8707	0.083
408.8349	0.083
409.7991	0.083
410.7634	0.083
411.7276	0.083
412.6918	0.083
413.6561	0.083
414.6203	0.083
415.5845	0.083
416.5488	0.083
417.513	0.083
418.4772	0.083
419.4415	0.083
420.4057	0.083
421.3699	0.083
422.3342	0.083
423.2984	0.083
424.2626	0.083
425.2269	0.083
426.1911	0.083
427.1553	0.083
428.1196	0.083
429.0838	0.083
430.048	0.083
431.0123	0.083
431.9765	0.083
432.9407	0.083
433.905	0.083
434.8692	0.083
435.8334	0.083
436.7977	0.083
437.7619	0.083
438.7261	0.083
439.6904	0.083
440.6546	0.083
441.6188	0.083
442.5831	0.083
443.5473	0.083
444.5115	0.083
445.4758	0.083
446.44	0.083
447.4042	0.083
448.3685	0.083
449.3327	0.083
450.2969	0.083
451.2612	0.083
452.2254	0.083
453.1896	0.083
454.1539	0.083
455.1181	0.083
456.0823	0.083
457.0466	0.083
458.0108	0.083
458.975	0.083
459.9393	0.083
460.9035	0.083
461.8677	0.083
462.832	0.083
463.7962	0.083
464.7604	0.083
465.7247	0.083
466.6889	0.083
467.6531	0.083
468.6174	0.083
469.5816	0.083
470.5458	0.083
471.5101	0.083
472.4743	0.083
473.4385	0.083
474.4028	0.083
475.367	0.083
476.3312	0.083
477.2955	0.083
478.2597	0.083
479.2239	0.083
480.1882	0.083
481.1524	0.083
482.1166	0.083
483.0809	0.083
484.0451	0.083
485.0093	0.083
485.9736	0.083
486.9378	0.083
487.902	0.083
488.8663	0.083
489.8305	0.083
490.7947	0.083
491.759	0.083
492.7232	0.083
493.6874	0.083
494.6517	0.083
495.6159	0.083
496.5801	0.083
497.5444	0.083
498.5086	0.083
499.4728	0.083
500.4371	0.083
501.4013	0.083
502.3655	0.083
503.3298	0.083
504.294	0.083
505.2582	0.083
506.2225	0.083
507.1867	0.083
508.1509	0.083
509.1152	0.083
510.0794	0.083
511.0436	0.083
512.0079	0.083
512.9721	0.083
513.9363	0.083
514.9006	0.083
515.8648	0.083
516.829	0.083
517.7933	0.083
518.7575	0.083
519.7217	0.083
520.686	0.083
521.6502	0.083
522.6144	0.083
523.5787	0.083
524.5429	0.083
525.5071	0.083
526.4714	0.083
527.4356	0.083
528.3998	0.083
529.3641	0.083
530.3283	0.083
531.2925	0.083
532.2568	0.083
533.221	0.083
534.1852	0.083
535.1495	0.083
536.1137	0.083
537.0779	0.083
538.0422	0.083
539.0064	0.083
539.9706	0.083
540.9349	0.083
541.8991	0.083
542.8633	0.083
543.8276	0.083
544.7918	0.083
545.756	0.083
546.7203	0.083
547.6845	0.083
548.6487	0.083
549.613	0.083
550.5772	0.083
551.5414	0.083
552.5057	0.083
553.4699	0.083
554.4341	0.083
555.3984	0.083
556.3626	0.083
557.3268	0.083
558.2911	0.083
559.2553	0.083
560.2195	0.083
561.1838	0.083
562.148	0.083
563.1122	0.083
564.0765	0.083
565.0407	0.083
566.0049	0.083
566.9692	0.083
567.9334	0.083
568.8976	0.083
569.8619	0.083
570.8261	0.083
571.7903	0.083
572.7546	0.083
573.7188	0.083
574.683	0.083
575.6473	0.083
576.6115	0.083
577.5757	0.083
578.54	0.083
579.5042	0.083
580.4684	0.083
581.4327	0.083
582.3969	0.083
583.3611	0.083
584.3254	0.083
585.2896	0.083
586.2538	0.083
587.2181	0.083
588.1823	0.083
589.1465	0.083
590.1108	0.083
591.075	0.083
592.0392	0.083
593.0035	0.083
593.9677	0.083
594.9319	0.083
595.8962	0.083
596.8604	0.083
597.8246	0.083
598.7889	0.083
599.7531	0.083
600.7173	0.083
601.6816	0.083
602.6458	0.083
603.61	0.083
604.5743	0.083
605.5385	0.083
606.5027	0.083
607.467	0.083
608.4312	0.083
609.3954	0.083
610.3597	0.083
611.3239	0.083
612.2881	0.083
613.2524	0.083
614.2166	0.083
615.1808	0.083
616.1451	0.083
617.1093	0.083
618.0735	0.083
619.0378	0.083
620.002	0.083
620.9662	0.083
621.9305	0.083
622.8947	0.083
623.8589	0.083
624.8232	0.083
625.7874	0.083
626.7516	0.083
627.7159	0.083
628.6801	0.083
629.6443	0.083
630.6086	0.083
631.5728	0.083
632.537	0.083
633.5013	0.083
634.4655	0.083
635.4297	0.083
636.394	0.083
637.3582	0.083
638.3224	0.083
639.2867	0.083
640.2509	0.083
641.2151	0.083
642.1794	0.083
643.1436	0.083
644.1078	0.083
645.0721	0.083
646.0363	0.083
647.0005	0.083
647.9648	0.083
648.929	0.083
649.8932	0.08265
650.8575	0.08262
651.8217	0.0827
652.7859	0.08253
653.7502	0.08228
654.7144	0.08248
655.6786	0.08257
656.6429	0.08251
657.6071	0.08256
658.5714	0.0824
659.5356	0.08201
660.4998	0.08208
661.4641	0.08286
662.4283	0.0831
663.3925	0.08261
664.3568	0.08237
665.321	0.08271
666.2852	0.08298
667.2495	0.08271
668.2137	0.08453
669.1779	0.08359
670.1422	0.08261
671.1064	0.0821
672.0706	0.08165
673.0349	0.08156
673.9991	0.0817
674.9633	0.08199
675.9276	0.08243
676.8918	0.08264
677.856	0.08248
678.8203	0.08249
679.7845	0.08262
680.7487	0.08288
681.713	0.08296
682.6772	0.08265
683.6414	0.08189
684.6057	0.08178
685.5699	0.08206
686.5341	0.08202
687.4984	0.0822
688.4626	0.08243
689.4268	0.08214
690.3911	0.08195
691.3553	0.08227
692.3195	0.08232
693.2838	0.08209
694.248	0.08202
695.2122	0.08203
696.1765	0.08222
697.1407	0.08244
698.1049	0.08231
699.0692	0.08218
700.0334	0.08223
700.9976	0.0824
701.9619	0.08251
702.9261	0.08255
703.8903	0.08274
704.8546	0.08262
705.8188	0.08224
706.783	0.08221
707.7473	0.08259
708.7115	0.08299
709.6757	0.08287
710.64	0.08278
711.6042	0.08295
712.5684	0.08296
713.5327	0.08303
714.4969	0.0832
715.4611	0.08331
716.4254	0.08345
717.3896	0.08341
718.3538	0.08363
719.3181	0.08384
720.2823	0.08381
721.2465	0.08405
722.2108	0.08418
723.175	0.08442
724.1392	0.08483
725.1035	0.08509
726.0677	0.08512
727.0319	0.08545
727.9962	0.08588
728.9604	0.0863
729.9246	0.08682
730.8889	0.08721
731.8531	0.0869
732.8173	0.08686
733.7816	0.08752
734.7458	0.08793
735.71	0.08797
736.6743	0.08789
737.6385	0.08781
738.6027	0.08781
739.567	0.08774
740.5312	0.08769
741.4954	0.08749
742.4597	0.0872
743.4239	0.08682
744.3881	0.08651
745.3524	0.08629
746.3166	0.08586
747.2808	0.08549
748.2451	0.08513
749.2093	0.08479
750.1735	0.08479
751.1378	0.08462
752.102	0.08417
753.0662	0.08394
754.0305	0.08392
754.9947	0.08386
755.9589	0.08384
756.9232	0.08358
757.8874	0.08325
758.8516	0.08316
759.8159	0.08312
760.7801	0.08306
761.7443	0.0828
762.7086	0.08264
763.6728	0.08282
764.637	0.0828
765.6013	0.08284
766.5655	0.08283
767.5297	0.08237
768.494	0.08231
769.4582	0.08269
770.4224	0.08281
771.3867	0.08283
772.3509	0.08286
773.3151	0.08297
774.2794	0.08281
775.2436	0.08295
776.2078	0.08333
777.1721	0.08342
778.1363	0.08319
779.1005	0.08312
780.0648	0.08328
781.029	0.08319
781.9932	0.08317
782.9575	0.08331
783.9217	0.08356
784.8859	0.08357
785.8502	0.08344
786.8144	0.08349
787.7786	0.08371
788.7429	0.08373
789.7071	0.08368
790.6713	0.08423
791.6356	0.08448
792.5998	0.08428
793.564	0.08446
794.5283	0.08467
795.4925	0.0847
796.4567	0.08476
797.421	0.08487
798.3852	0.0848
799.3494	0.08497
800.3137	0.08514
801.2779	0.08498
802.2421	0.08469
803.2064	0.08465
804.1706	0.08445
805.1348	0.08421
806.0991	0.08407
807.0633	0.08417
808.0275	0.084
808.9918	0.08382
809.956	0.08389
810.9202	0.08406
811.8845	0.08402
812.8487	0.08375
813.8129	0.08352
814.7772	0.08355
815.7414	0.08369
816.7056	0.08378
817.6699	0.08347
818.6341	0.08338
819.5983	0.08352
820.5626	0.08344
821.5268	0.08336
822.491	0.0833
823.4553	0.08346
824.4195	0.08359
825.3837	0.08356
826.348	0.08324
827.3122	0.08312
828.2764	0.08335
829.2407	0.08331
830.2049	0.08332
831.1691	0.08342
832.1334	0.0836
833.0976	0.08368
834.0618	0.08378
835.0261	0.08403
835.9903	0.08403
836.9545	0.08405
837.9188	0.0839
838.883	0.08354
839.8472	0.08355
840.8115	0.0836
841.7757	0.08351
842.7399	0.08361
843.7042	0.08384
844.6684	0.08386
845.6326	0.08366
846.5969	0.08387
847.5611	0.08399
848.5253	0.08385
849.4896	0.08381
850.4538	0.08389
851.418	0.08376
852.3823	0.08377
853.3465	0.0839
854.3107	0.08423
855.275	0.08436
856.2392	0.08425
857.2034	0.08419
858.1677	0.08395
859.1319	0.08403
860.0961	0.08422
861.0604	0.08429
862.0246	0.08421
862.9888	0.08447
863.9531	0.08472
864.9173	0.08475
865.8815	0.08462
866.8458	0.08444
867.81	0.08458
868.7742	0.08452
869.7385	0.08453
870.7027	0.0847
871.6669	0.08465
872.6312	0.08465
873.5954	0.08484
874.5596	0.08486
875.5239	0.0848
876.4881	0.08526
877.4523	0.0857
878.4166	0.08589
879.3808	0.08613
880.345	0.08624
881.3093	0.08614
882.2735	0.08639
883.2377	0.08672
884.202	0.08684
885.1662	0.08678
886.1304	0.08693
887.0947	0.08726
888.0589	0.08754
889.0231	0.08781
889.9874	0.08777
890.9516	0.08769
891.9158	0.08812
892.8801	0.08861
893.8444	0.08893
894.8086	0.0889
895.7728	0.08885
896.7371	0.08933
897.7013	0.08995
898.6655	0.0902
899.6298	0.09052
900.594	0.09085
901.5582	0.09099
902.5225	0.09122
903.4867	0.09138
904.4509	0.09167
905.4152	0.09237
906.3794	0.09292
907.3436	0.09316
908.3079	0.09352
909.2721	0.09381
910.2363	0.09419
911.2006	0.09466
912.1648	0.09494
913.129	0.09529
914.0933	0.0956
915.0575	0.09598
916.0217	0.09643
916.986	0.09695
917.9502	0.09716
918.9144	0.09749
919.8787	0.09802
920.8429	0.09849
921.8071	0.09892
922.7714	0.09937
923.7356	0.09984
924.6998	0.10027
925.6641	0.10069
926.6283	0.10121
927.5925	0.10152
928.5568	0.10196
929.521	0.10249
930.4852	0.10259
931.4495	0.10282
932.4137	0.10343
933.3779	0.10413
934.3422	0.10473
935.3064	0.10523
936.2706	0.10569
937.2349	0.10613
938.1991	0.10658
939.1633	0.10706
940.1276	0.10767
941.0918	0.10812
942.056	0.10841
943.0203	0.10891
943.9845	0.10966
944.9487	0.11016
945.913	0.11069
946.8772	0.11132
947.8414	0.11169
948.8057	0.11211
949.7699	0.11249
950.7341	0.1125
951.6984	0.11269
952.6626	0.11334
953.6268	0.11397
954.5911	0.11462
955.5553	0.11537
956.5195	0.11583
957.4838	0.11614
958.448	0.11643
959.4122	0.11695
960.3765	0.11751
961.3407	0.11797
962.3049	0.11853
963.2692	0.11921
964.2334	0.11975
965.1976	0.12014
966.1619	0.12068
967.1261	0.12135
968.0903	0.12205
969.0546	0.12274
970.0188	0.12313
970.983	0.12341
971.9473	0.12368
972.9115	0.12412
973.8757	0.12471
974.84	0.12546
975.8042	0.12612
976.7684	0.12642
977.7327	0.12691
978.6969	0.12762
979.6611	0.1281
980.6254	0.1288
981.5896	0.12963
982.5538	0.13026
983.5181	0.13086
984.4823	0.13129
985.4465	0.13193
986.4108	0.13247
987.375	0.13305
988.3392	0.13403
989.3035	0.13475
990.2677	0.13522
991.2319	0.1359
992.1962	0.13698
993.1604	0.13789
994.1246	0.13838
995.0889	0.13927
996.0531	0.14036
997.0173	0.14112
997.9816	0.14184
998.9458	0.14288
999.91	0.1436
1000.874	0.14448
1001.839	0.14555
1002.803	0.1465
1003.767	0.14739
1004.731	0.14832
1005.695	0.14952
1006.66	0.15097
1007.624	0.15209
1008.588	0.15328
1009.552	0.1543
1010.517	0.15547
1011.481	0.1571
1012.445	0.15835
1013.409	0.15966
1014.374	0.16146
1015.338	0.16312
1016.302	0.16496
1017.266	0.1668
1018.23	0.1686
1019.195	0.17015
1020.159	0.17169
1021.123	0.17385
1022.087	0.17629
1023.052	0.17871
1024.016	0.18125
1024.98	0.18408
1025.944	0.18644
1026.909	0.18886
1027.873	0.19182
1028.837	0.19478
1029.801	0.19758
1030.766	0.20054
1031.73	0.20335
1032.694	0.20579
1033.658	0.20779
1034.622	0.20954
1035.587	0.21053
1036.551	0.21103
1037.515	0.21096
1038.479	0.20976
1039.444	0.20705
1040.408	0.20354
1041.372	0.19946
1042.336	0.19455
1043.301	0.18908
1044.265	0.18346
1045.229	0.17802
1046.193	0.17245
1047.157	0.16771
1048.122	0.16345
1049.086	0.15922
1050.05	0.15576
1051.014	0.15303
1051.979	0.15073
1052.943	0.14922
1053.907	0.14819
1054.871	0.14747
1055.836	0.14732
1056.8	0.14752
1057.764	0.14798
1058.728	0.14827
1059.693	0.14852
1060.657	0.14923
1061.621	0.1497
1062.585	0.15022
1063.549	0.15092
1064.514	0.15167
1065.478	0.15258
1066.442	0.15312
1067.406	0.15383
1068.371	0.15512
1069.335	0.15617
1070.299	0.15674
1071.263	0.15743
1072.228	0.15837
1073.192	0.15938
1074.156	0.16038
1075.12	0.16139
1076.084	0.16215
1077.049	0.16303
1078.013	0.16405
1078.977	0.16472
1079.941	0.16566
1080.906	0.16664
1081.87	0.16726
1082.834	0.16781
1083.798	0.16888
1084.763	0.17017
1085.727	0.17099
1086.691	0.17176
1087.655	0.17264
1088.62	0.17348
1089.584	0.17437
1090.548	0.17501
1091.512	0.176
1092.476	0.17707
1093.441	0.17769
1094.405	0.17847
1095.369	0.17958
1096.333	0.18046
1097.298	0.18133
1098.262	0.18208
1099.226	0.18272
1100.19	0.18361
1101.155	0.18445
1102.119	0.18532
1103.083	0.18627
1104.047	0.18712
1105.011	0.18777
1105.976	0.18831
1106.94	0.18892
1107.904	0.18993
1108.868	0.19113
1109.833	0.19214
1110.797	0.19299
1111.761	0.19381
1112.725	0.19459
1113.69	0.19538
1114.654	0.1962
1115.618	0.19732
1116.582	0.19857
1117.547	0.19944
1118.511	0.19993
1119.475	0.20052
1120.439	0.20157
1121.403	0.20265
1122.368	0.20382
1123.332	0.20456
1124.296	0.20521
1125.26	0.20616
1126.225	0.20753
1127.189	0.20881
1128.153	0.20965
1129.117	0.21071
1130.082	0.21211
1131.046	0.21301
1132.01	0.21391
1132.974	0.2148
1133.938	0.21577
1134.903	0.2168
1135.867	0.21819
1136.831	0.21939
1137.795	0.22034
1138.76	0.22147
1139.724	0.22249
1140.688	0.22368
1141.652	0.22481
1142.617	0.22576
1143.581	0.22719
1144.545	0.22832
1145.509	0.22909
1146.474	0.23003
1147.438	0.23096
1148.402	0.23207
1149.366	0.2334
1150.33	0.23461
1151.295	0.23559
1152.259	0.23614
1153.223	0.23686
1154.187	0.23795
1155.152	0.23884
1156.116	0.23938
1157.08	0.2398
1158.044	0.24031
1159.009	0.2411
1159.973	0.2417
1160.937	0.24182
1161.901	0.24213
1162.865	0.24241
1163.83	0.24285
1164.794	0.24321
1165.758	0.24321
1166.722	0.24333
1167.687	0.24346
1168.651	0.24357
1169.615	0.24372
1170.579	0.24354
1171.544	0.24349
1172.508	0.24357
1173.472	0.24335
1174.436	0.24307
1175.401	0.24299
1176.365	0.24322
1177.329	0.24346
1178.293	0.24365
1179.257	0.24349
1180.222	0.2432
1181.186	0.24309
1182.15	0.24286
1183.114	0.24257
1184.079	0.24261
1185.043	0.24253
1186.007	0.24212
1186.971	0.24186
1187.936	0.24174
1188.9	0.24138
1189.864	0.24077
1190.828	0.24022
1191.792	0.2399
1192.757	0.23942
1193.721	0.23875
1194.685	0.23808
1195.649	0.23755
1196.614	0.23687
1197.578	0.23619
1198.542	0.23568
1199.506	0.23497
1200.471	0.23411
1201.435	0.23343
1202.399	0.23283
1203.363	0.23214
1204.328	0.23135
1205.292	0.23066
1206.256	0.22965
1207.22	0.22869
1208.184	0.22792
1209.149	0.22733
1210.113	0.2263
1211.077	0.22521
1212.041	0.22427
1213.006	0.22347
1213.97	0.22219
1214.934	0.22082
1215.898	0.21969
1216.863	0.21826
1217.827	0.21665
1218.791	0.21548
1219.755	0.2144
1220.719	0.21304
1221.684	0.21155
1222.648	0.21012
1223.612	0.20854
1224.576	0.20676
1225.541	0.20522
1226.505	0.20364
1227.469	0.20213
1228.433	0.20069
1229.398	0.19919
1230.362	0.19738
1231.326	0.19568
1232.29	0.1943
1233.255	0.19297
1234.219	0.19157
1235.183	0.19023
1236.147	0.18891
1237.111	0.18734
1238.076	0.18572
1239.04	0.18446
1240.004	0.18338
1240.968	0.18223
1241.933	0.18117
1242.897	0.18005
1243.861	0.17862
1244.825	0.17745
1245.79	0.17657
1246.754	0.17555
1247.718	0.17447
1248.682	0.17336
1249.646	0.17229
1250.611	0.1713
1251.575	0.1701
1252.539	0.16897
1253.503	0.16781
1254.468	0.16651
1255.432	0.1655
1256.396	0.16427
1257.36	0.16286
1258.325	0.16143
1259.289	0.16028
1260.253	0.15942
1261.217	0.1581
1262.182	0.1571
1263.146	0.1562
1264.11	0.15477
1265.074	0.15349
1266.038	0.15238
1267.003	0.15091
1267.967	0.1496
1268.931	0.1484
1269.895	0.1474
1270.86	0.1463
1271.824	0.14489
1272.788	0.14383
1273.752	0.14321
1274.717	0.14239
1275.681	0.14134
1276.645	0.14034
1277.609	0.13963
1278.573	0.13878
1279.538	0.13811
1280.502	0.1375
1281.466	0.13683
1282.43	0.13633
1283.395	0.13565
1284.359	0.13504
1285.323	0.13458
1286.287	0.13418
1287.252	0.13386
1288.216	0.1335
1289.18	0.13293
1290.144	0.13242
1291.109	0.13195
1292.073	0.13158
1293.037	0.13121
1294.001	0.1309
1294.965	0.13061
1295.93	0.13024
1296.894	0.12993
1297.858	0.12984
1298.822	0.12948
1299.787	0.12916
1300.751	0.12902
1301.715	0.12882
1302.679	0.12845
1303.644	0.12827
1304.608	0.12811
1305.572	0.1277
1306.536	0.12749
1307.5	0.12748
1308.465	0.12714
1309.429	0.12693
1310.393	0.12697
1311.357	0.1267
1312.322	0.12626
1313.286	0.12625
1314.25	0.12624
1315.214	0.12582
1316.179	0.12557
1317.143	0.12537
1318.107	0.12514
1319.071	0.12519
1320.036	0.12497
1321	0.12469
1321.964	0.1245
1322.928	0.12428
1323.892	0.12402
1324.857	0.12378
1325.821	0.12364
1326.785	0.12352
1327.749	0.1231
1328.714	0.12304
1329.678	0.12333
1330.642	0.1233
1331.606	0.12295
1332.571	0.12266
1333.535	0.12271
1334.499	0.12265
1335.463	0.1226
1336.427	0.12276
1337.392	0.12272
1338.356	0.12259
1339.32	0.12255
1340.284	0.12261
1341.249	0.12266
1342.213	0.12265
1343.177	0.12259
1344.141	0.12255
1345.106	0.12272
1346.07	0.12276
1347.034	0.12271
1347.998	0.12273
1348.963	0.12277
1349.927	0.12267
1350.891	0.1226
1351.855	0.12262
1352.819	0.12269
1353.784	0.12286
1354.748	0.12292
1355.712	0.12293
1356.676	0.12286
1357.641	0.12265
1358.605	0.12241
1359.569	0.12232
1360.533	0.12219
1361.498	0.12182
1362.462	0.12142
1363.426	0.12137
1364.39	0.12134
1365.354	0.1212
1366.319	0.12088
1367.283	0.12052
1368.247	0.12053
1369.211	0.12046
1370.176	0.1203
1371.14	0.12006
1372.104	0.11965
1373.068	0.11954
1374.033	0.11966
1374.997	0.11967
1375.961	0.11965
1376.925	0.11971
1377.89	0.11992
1378.854	0.12011
1379.818	0.12018
1380.782	0.12054
1381.746	0.12066
1382.711	0.12077
1383.675	0.12125
1384.639	0.12179
1385.603	0.12175
1386.568	0.12171
1387.532	0.12257
1388.496	0.12314
1389.46	0.12329
1390.425	0.12377
1391.389	0.12426
1392.353	0.12463
1393.317	0.12474
1394.281	0.12505
1395.246	0.12548
1396.21	0.126
1397.174	0.12651
1398.138	0.12697
1399.103	0.12766
1400.067	0.12823
1401.031	0.12826
1401.995	0.12834
1402.96	0.1287
1403.924	0.12876
1404.888	0.12921
1405.852	0.12969
1406.817	0.1297
1407.781	0.12971
1408.745	0.12975
1409.709	0.12964
1410.673	0.12944
1411.638	0.12937
1412.602	0.12934
1413.566	0.12962
1414.53	0.12978
1415.495	0.12973
1416.459	0.12953
1417.423	0.12927
1418.387	0.12871
1419.352	0.12902
1420.316	0.12938
1421.28	0.12921
1422.244	0.12898
1423.208	0.12903
1424.173	0.1296
1425.137	0.12991
1426.101	0.13025
1427.065	0.13056
1428.03	0.13078
1428.994	0.13088
1429.958	0.13136
1430.922	0.13172
1431.887	0.13195
1432.851	0.13256
1433.815	0.13304
1434.779	0.13301
1435.744	0.13283
1436.708	0.13399
1437.672	0.13489
1438.636	0.13507
1439.6	0.13556
1440.565	0.13594
1441.529	0.13612
1442.493	0.13633
1443.457	0.13661
1444.422	0.13676
1445.386	0.13705
1446.35	0.13721
1447.314	0.13722
1448.279	0.13758
1449.243	0.13781
1450.207	0.13789
1451.171	0.13825
1452.135	0.13865
1453.1	0.13875
1454.064	0.13873
1455.028	0.13819
1455.992	0.13751
1456.957	0.1382
1457.921	0.13855
1458.885	0.13869
1459.849	0.13887
1460.814	0.13896
1461.778	0.13909
1462.742	0.13893
1463.706	0.13846
1464.671	0.1385
1465.635	0.1389
1466.599	0.13892
1467.563	0.13904
1468.527	0.13923
1469.492	0.13945
1470.456	0.1391
1471.42	0.13867
1472.384	0.13886
1473.349	0.13953
1474.313	0.13993
1475.277	0.13977
1476.241	0.14023
1477.206	0.14081
1478.17	0.14115
1479.134	0.14127
1480.098	0.14138
1481.063	0.14171
1482.027	0.14218
1482.991	0.14261
1483.955	0.14289
1484.919	0.14346
1485.884	0.14398
1486.848	0.14433
1487.812	0.14455
1488.776	0.14468
1489.741	0.14527
1490.705	0.14579
1491.669	0.14623
1492.633	0.14667
1493.598	0.1471
1494.562	0.14731
1495.526	0.14753
1496.49	0.14858
1497.454	0.14912
1498.419	0.14965
1499.383	0.15025
1500.347	0.15063
1501.311	0.15122
1502.276	0.1519
1503.24	0.15212
1504.204	0.15176
1505.168	0.15182
1506.133	0.15266
1507.097	0.15398
1508.061	0.15485
1509.025	0.15534
1509.99	0.1561
1510.954	0.15651
1511.918	0.15705
1512.882	0.15767
1513.846	0.15804
1514.811	0.15878
1515.775	0.15922
1516.739	0.15973
1517.703	0.16105
1518.668	0.16149
1519.632	0.16111
1520.596	0.16173
1521.56	0.16343
1522.525	0.16448
1523.489	0.16467
1524.453	0.16479
1525.417	0.16558
1526.381	0.16632
1527.346	0.16719
1528.31	0.16804
1529.274	0.16869
1530.238	0.16922
1531.203	0.16975
1532.167	0.16995
1533.131	0.1704
1534.095	0.17129
1535.06	0.17199
1536.024	0.17288
1536.988	0.17322
1537.952	0.17247
1538.917	0.17281
1539.881	0.17412
1540.845	0.17487
1541.809	0.17558
1542.773	0.17646
1543.738	0.17649
1544.702	0.17735
1545.666	0.17865
1546.63	0.17914
1547.595	0.17941
1548.559	0.17973
1549.523	0.18014
1550.487	0.18083
1551.452	0.18097
1552.416	0.18076
1553.38	0.18094
1554.344	0.18255
1555.308	0.1837
1556.273	0.18322
1557.237	0.18258
1558.201	0.18347
1559.165	0.18414
1560.13	0.18531
1561.094	0.18646
1562.058	0.18643
1563.022	0.18658
1563.987	0.18675
1564.951	0.18735
1565.915	0.18791
1566.879	0.18791
1567.844	0.18755
1568.808	0.18729
1569.772	0.18791
1570.736	0.18865
1571.7	0.18871
1572.665	0.18843
1573.629	0.18797
1574.593	0.18682
1575.557	0.18641
1576.522	0.18728
1577.486	0.18655
1578.45	0.18603
1579.414	0.18525
1580.379	0.18423
1581.343	0.1832
1582.307	0.182
1583.271	0.18112
1584.235	0.18035
1585.2	0.17889
1586.164	0.17709
1587.128	0.17556
1588.092	0.17409
1589.057	0.17247
1590.021	0.1707
1590.985	0.16863
1591.949	0.16658
1592.914	0.16435
1593.878	0.16219
1594.842	0.15996
1595.806	0.15759
1596.771	0.15511
1597.735	0.15297
1598.699	0.15101
1599.663	0.14868
1600.627	0.14628
1601.592	0.14398
1602.556	0.142
1603.52	0.14018
1604.484	0.13803
1605.449	0.1359
1606.413	0.13401
1607.377	0.13225
1608.341	0.13026
1609.306	0.12869
1610.27	0.12726
1611.234	0.12548
1612.198	0.12388
1613.162	0.12255
1614.127	0.12097
1615.091	0.11872
1616.055	0.11722
1617.019	0.11743
1617.984	0.1165
1618.948	0.1149
1619.912	0.11393
1620.876	0.113
1621.841	0.11148
1622.805	0.10999
1623.769	0.10933
1624.733	0.10879
1625.698	0.10754
1626.662	0.10627
1627.626	0.10555
1628.59	0.10493
1629.554	0.1041
1630.519	0.10331
1631.483	0.10237
1632.447	0.10149
1633.411	0.1004
1634.376	0.09925
1635.34	0.09924
1636.304	0.09913
1637.268	0.09843
1638.233	0.09801
1639.197	0.09736
1640.161	0.0967
1641.125	0.09629
1642.089	0.09629
1643.054	0.09591
1644.018	0.09508
1644.982	0.09378
1645.946	0.09362
1646.911	0.09377
1647.875	0.09367
1648.839	0.0937
1649.803	0.09324
1650.768	0.092
1651.732	0.0901
1652.696	0.0902
1653.66	0.09112
1654.625	0.09116
1655.589	0.09086
1656.553	0.09039
1657.517	0.09023
1658.481	0.09007
1659.446	0.08974
1660.41	0.08924
1661.374	0.0886
1662.338	0.08804
1663.303	0.08799
1664.267	0.08783
1665.231	0.08782
1666.195	0.08768
1667.16	0.08716
1668.124	0.08621
1669.088	0.08635
1670.052	0.08669
1671.016	0.08652
1671.981	0.08632
1672.945	0.08587
1673.909	0.08514
1674.873	0.08487
1675.838	0.08529
1676.802	0.08512
1677.766	0.08483
1678.73	0.08461
1679.695	0.08444
1680.659	0.0847
1681.623	0.08436
1682.587	0.08374
1683.552	0.08296
1684.516	0.0834
1685.48	0.08473
1686.444	0.08466
1687.408	0.08427
1688.373	0.08398
1689.337	0.0839
1690.301	0.08399
1691.265	0.08409
1692.23	0.08406
1693.194	0.08401
1694.158	0.08307
1695.122	0.08258
1696.087	0.08389
1697.051	0.08434
1698.015	0.0838
1698.979	0.08254
1699.943	0.08287
1700.908	0.08424
1701.872	0.0842
1702.836	0.08393
1703.8	0.08394
1704.765	0.08399
1705.729	0.08397
1706.693	0.08436
1707.657	0.08476
1708.622	0.08467
1709.586	0.08443
1710.55	0.08445
1711.514	0.08461
1712.479	0.08448
1713.443	0.08432
1714.407	0.08452
1715.371	0.08438
1716.335	0.08345
1717.3	0.08393
1718.264	0.08492
1719.228	0.08499
1720.192	0.08474
1721.157	0.0846
1722.121	0.08467
1723.085	0.08472
1724.049	0.08479
1725.014	0.08464
1725.978	0.0843
1726.942	0.08414
1727.906	0.08401
1728.87	0.08381
1729.835	0.08393
1730.799	0.0839
1731.763	0.08333
1732.727	0.08246
1733.692	0.08238
1734.656	0.08326
1735.62	0.08313
1736.584	0.0826
1737.549	0.08274
1738.513	0.08262
1739.477	0.08266
1740.441	0.0828
1741.406	0.08261
1742.37	0.08252
1743.334	0.08256
1744.298	0.08254
1745.262	0.08222
1746.227	0.08213
1747.191	0.08244
1748.155	0.08266
1749.119	0.0827
1750.084	0.08229
1751.048	0.08229
1752.012	0.08269
1752.976	0.08261
1753.941	0.08238
1754.905	0.08231
1755.869	0.08217
1756.833	0.08222
1757.797	0.08224
1758.762	0.0819
1759.726	0.0817
1760.69	0.0815
1761.654	0.0817
1762.619	0.08176
1763.583	0.08183
1764.547	0.08183
1765.511	0.08129
1766.476	0.08103
1767.44	0.08114
1768.404	0.08151
1769.368	0.08138
1770.333	0.08078
1771.297	0.08003
1772.261	0.08048
1773.225	0.08159
1774.189	0.08128
1775.154	0.08099
1776.118	0.08116
1777.082	0.08123
1778.046	0.08131
1779.011	0.08102
1779.975	0.08074
1780.939	0.08095
1781.903	0.08112
1782.868	0.08098
1783.832	0.08096
1784.796	0.08135
1785.76	0.08161
1786.724	0.08162
1787.689	0.08171
1788.653	0.08196
1789.617	0.08195
1790.581	0.08162
1791.546	0.08103
1792.51	0.08099
1793.474	0.08156
1794.438	0.08165
1795.403	0.08173
1796.367	0.08187
1797.331	0.08204
1798.295	0.08192
1799.26	0.08177
1800.224	0.08167
1801.188	0.08173
1802.152	0.08194
1803.116	0.08192
1804.081	0.08199
1805.045	0.08211
1806.009	0.08207
1806.973	0.08219
1807.938	0.08246
1808.902	0.08244
1809.866	0.08214
1810.83	0.08206
1811.795	0.08217
1812.759	0.08251
1813.723	0.0827
1814.687	0.08258
1815.651	0.08227
1816.616	0.08234
1817.58	0.08243
1818.544	0.08259
1819.508	0.08285
1820.473	0.08303
1821.437	0.08304
1822.401	0.08294
1823.365	0.08281
1824.33	0.08259
1825.294	0.0827
1826.258	0.08285
1827.222	0.08276
1828.187	0.08267
1829.151	0.08265
1830.115	0.08289
1831.079	0.08292
1832.043	0.08286
1833.008	0.08307
1833.972	0.08301
1834.936	0.08281
1835.9	0.08288
1836.865	0.08306
1837.829	0.08311
1838.793	0.08319
1839.757	0.08322
1840.722	0.08308
1841.686	0.08296
1842.65	0.08269
1843.614	0.08265
1844.578	0.08325
1845.543	0.08344
1846.507	0.08337
1847.471	0.08336
1848.435	0.08328
1849.4	0.08319
1850.364	0.08351
1851.328	0.0835
1852.292	0.08326
1853.257	0.08303
1854.221	0.08309
1855.185	0.08318
1856.149	0.08312
1857.114	0.08307
1858.078	0.08296
1859.042	0.08292
1860.006	0.08298
1860.97	0.08311
1861.935	0.08308
1862.899	0.08313
1863.863	0.08308
1864.827	0.08282
1865.792	0.08291
1866.756	0.08304
1867.72	0.08291
1868.684	0.08264
1869.649	0.08283
1870.613	0.08307
1871.577	0.08302
1872.541	0.08276
1873.505	0.08264
1874.47	0.08272
1875.434	0.08275
1876.398	0.08251
1877.362	0.08227
1878.327	0.08244
1879.291	0.08251
1880.255	0.08238
1881.219	0.08251
1882.184	0.08251
1883.148	0.08252
1884.112	0.08247
1885.076	0.08236
1886.041	0.08228
1887.005	0.08224
1887.969	0.08204
1888.933	0.08194
1889.897	0.0822
1890.862	0.08228
1891.826	0.08215
1892.79	0.08207
1893.754	0.082
1894.719	0.08201
1895.683	0.08213
1896.647	0.0823
1897.611	0.08252
1898.576	0.08249
1899.54	0.08245
1900.504	0.08237
1901.468	0.08226
1902.432	0.08233
1903.397	0.08261
1904.361	0.08289
1905.325	0.08264
1906.289	0.08245
1907.254	0.08237
1908.218	0.08229
1909.182	0.08222
1910.146	0.08243
1911.111	0.08248
1912.075	0.08256
1913.039	0.08285
1914.003	0.08303
1914.968	0.08285
1915.932	0.08245
1916.896	0.08236
1917.86	0.08279
1918.824	0.08301
1919.789	0.08298
1920.753	0.08305
1921.717	0.083
1922.681	0.0826
1923.646	0.08237
1924.61	0.08269
1925.574	0.08303
1926.538	0.08288
1927.503	0.08258
1928.467	0.08258
1929.431	0.08273
1930.395	0.08295
1931.359	0.08306
1932.324	0.08293
1933.288	0.08297
1934.252	0.08293
1935.216	0.08276
1936.181	0.08279
1937.145	0.08291
1938.109	0.08293
1939.073	0.08285
1940.038	0.08291
1941.002	0.08287
1941.966	0.08271
1942.93	0.08279
1943.895	0.0828
1944.859	0.08264
1945.823	0.08264
1946.787	0.0829
1947.751	0.08304
1948.716	0.0828
1949.68	0.08286
1950.644	0.08306
1951.608	0.08311
1952.573	0.08305
1953.537	0.08279
1954.501	0.08287
1955.465	0.08299
1956.43	0.08285
1957.394	0.08245
1958.358	0.08253
1959.322	0.08278
1960.286	0.08258
1961.251	0.08256
1962.215	0.08287
1963.179	0.08306
1964.143	0.08308
1965.108	0.08289
1966.072	0.08253
1967.036	0.08245
1968	0.08273
1968.965	0.08262
1969.929	0.08263
1970.893	0.08263
1971.857	0.08248
1972.822	0.0827
1973.786	0.08303
1974.75	0.08298
1975.714	0.08268
1976.678	0.08249
1977.643	0.08248
1978.607	0.08241
1979.571	0.08278
1980.535	0.0827
1981.5	0.08241
1982.464	0.0826
1983.428	0.08254
1984.392	0.08228
1985.357	0.08254
1986.321	0.08246
1987.285	0.08225
1988.249	0.08234
1989.214	0.0823
1990.178	0.08214
1991.142	0.08251
1992.106	0.08253
1993.07	0.08203
1994.035	0.08179
1994.999	0.0821
1995.963	0.08247
1996.927	0.08239
1997.892	0.08194
1998.856	0.08187
1999.82	0.08208
2000.784	0.08209
2001.749	0.0819
2002.713	0.08182
2003.677	0.08204
2004.641	0.08221
2005.605	0.08208
2006.57	0.08181
2007.534	0.0814
2008.498	0.08138
2009.462	0.08162
2010.427	0.08173
2011.391	0.08177
2012.355	0.08159
2013.319	0.08117
2014.284	0.08101
2015.248	0.08151
2016.212	0.08158
2017.176	0.08119
2018.141	0.08132
2019.105	0.08154
2020.069	0.08142
2021.033	0.0815
2021.997	0.0817
2022.962	0.08167
2023.926	0.08172
2024.89	0.08189
2025.854	0.08222
2026.819	0.08209
2027.783	0.08177
2028.747	0.08162
2029.711	0.08152
2030.676	0.08156
2031.64	0.08165
2032.604	0.0815
2033.568	0.08164
2034.532	0.08174
2035.497	0.08178
2036.461	0.08152
2037.425	0.08167
2038.389	0.0819
2039.354	0.08206
2040.318	0.08254
2041.282	0.08254
2042.246	0.08212
2043.211	0.08197
2044.175	0.08185
2045.139	0.08162
2046.103	0.08168
2047.068	0.08184
2048.032	0.0818
2048.996	0.08204
2049.96	0.08232
2050.925	0.08191
2051.889	0.08163
2052.853	0.08188
2053.817	0.08227
2054.781	0.08205
2055.746	0.0818
2056.71	0.08193
2057.674	0.08193
2058.638	0.08192
2059.603	0.08183
2060.567	0.0819
2061.531	0.08197
2062.495	0.08191
2063.459	0.08196
2064.424	0.08212
2065.388	0.08192
2066.352	0.08171
2067.316	0.08191
2068.281	0.08199
2069.245	0.08192
2070.209	0.08188
2071.173	0.08196
2072.138	0.08207
2073.102	0.08187
2074.066	0.08192
2075.03	0.08204
2075.995	0.08208
2076.959	0.08195
2077.923	0.08178
2078.887	0.08177
2079.852	0.08185
2080.816	0.08175
2081.78	0.08205
2082.744	0.08235
2083.708	0.08198
2084.673	0.08168
2085.637	0.08179
2086.601	0.08189
2087.565	0.08184
2088.53	0.08165
2089.494	0.08188
2090.458	0.08203
2091.422	0.0819
2092.386	0.08186
2093.351	0.0822
2094.315	0.08211
2095.279	0.08183
2096.243	0.08193
2097.208	0.08196
2098.172	0.08173
2099.136	0.08196
2100.1	0.08192
2101.065	0.08202
2102.029	0.08213
2102.993	0.08201
2103.957	0.08187
2104.922	0.0816
2105.886	0.08143
2106.85	0.08164
2107.814	0.08208
2108.779	0.08208
2109.743	0.08167
2110.707	0.08162
2111.671	0.08179
2112.635	0.08165
2113.6	0.08157
2114.564	0.08149
2115.528	0.08157
2116.492	0.08182
2117.457	0.08186
2118.421	0.08168
2119.385	0.08144
2120.349	0.08159
2121.313	0.08155
2122.278	0.08127
2123.242	0.08151
2124.206	0.08184
2125.17	0.08181
2126.135	0.0819
2127.099	0.08201
2128.063	0.0821
2129.027	0.08228
2129.992	0.08216
2130.956	0.08208
2131.92	0.08214
2132.884	0.08225
2133.849	0.08252
2134.813	0.08249
2135.777	0.08229
2136.741	0.08245
2137.706	0.08248
2138.67	0.08232
2139.634	0.08204
2140.598	0.08202
2141.563	0.08211
2142.527	0.08185
2143.491	0.08191
2144.455	0.08205
2145.419	0.08203
2146.384	0.08212
2147.348	0.08251
2148.312	0.08251
2149.276	0.08211
2150.24	0.08204
2151.205	0.08228
2152.169	0.08256
2153.133	0.08275
2154.097	0.08278
2155.062	0.08284
2156.026	0.08299
2156.99	0.08275
2157.954	0.08242
2158.919	0.08243
2159.883	0.08249
2160.847	0.08259
2161.811	0.08246
2162.776	0.08256
2163.74	0.08284
2164.704	0.08308
2165.668	0.08306
2166.633	0.08311
2167.597	0.08311
2168.561	0.0826
2169.525	0.08269
2170.49	0.08286
2171.454	0.08264
2172.418	0.08298
2173.382	0.08327
2174.346	0.08315
2175.311	0.08318
2176.275	0.08334
2177.239	0.08335
2178.203	0.08336
2179.167	0.08312
2180.132	0.08308
2181.096	0.08302
2182.06	0.08288
2183.024	0.08309
2183.989	0.08316
2184.953	0.08308
2185.917	0.08318
2186.881	0.08322
2187.846	0.08317
2188.81	0.0833
2189.774	0.08379
2190.738	0.08386
2191.703	0.08352
2192.667	0.08331
2193.631	0.08343
2194.595	0.08367
2195.56	0.08363
2196.524	0.08344
2197.488	0.08355
2198.452	0.0835
2199.417	0.08359
2200.381	0.08405
2201.345	0.08415
2202.309	0.08375
2203.273	0.0836
2204.238	0.08333
2205.202	0.08323
2206.166	0.08354
2207.13	0.08372
2208.094	0.08368
2209.059	0.08363
2210.023	0.08367
2210.987	0.08345
2211.951	0.08335
2212.916	0.08328
2213.88	0.08271
2214.844	0.08276
2215.808	0.08323
2216.773	0.08351
2217.737	0.08348
2218.701	0.08354
2219.665	0.08346
2220.63	0.08358
2221.594	0.08346
2222.558	0.08323
2223.522	0.08327
2224.487	0.08331
2225.451	0.08347
2226.415	0.08338
2227.379	0.08314
2228.344	0.0832
2229.308	0.08322
2230.272	0.08325
2231.236	0.08316
2232.2	0.08288
2233.165	0.08275
2234.129	0.08292
2235.093	0.08279
2236.057	0.08267
2237.021	0.08291
2237.986	0.0833
2238.95	0.08333
2239.914	0.08314
2240.878	0.08299
2241.843	0.08286
2242.807	0.08286
2243.771	0.0831
2244.735	0.08314
2245.7	0.08317
2246.664	0.08331
2247.628	0.08341
2248.592	0.08326
2249.557	0.08323
2250.521	0.08323
2251.485	0.08308
2252.449	0.0833
2253.414	0.08364
2254.378	0.08347
2255.342	0.08341
2256.306	0.0834
2257.271	0.0835
2258.235	0.08325
2259.199	0.08288
2260.163	0.08303
2261.127	0.08325
2262.092	0.08339
2263.056	0.08323
2264.02	0.08281
2264.984	0.08304
2265.948	0.08339
2266.913	0.0834
2267.877	0.08322
2268.841	0.08312
2269.805	0.08264
2270.77	0.08268
2271.734	0.0831
2272.698	0.08321
2273.662	0.08293
2274.627	0.0827
2275.591	0.08273
2276.555	0.08288
2277.519	0.08291
2278.484	0.08285
2279.448	0.08296
2280.412	0.08306
2281.376	0.08311
2282.341	0.0834
2283.305	0.0834
2284.269	0.08289
2285.233	0.08243
2286.198	0.08264
2287.162	0.08285
2288.126	0.08289
2289.09	0.08293
2290.054	0.08266
2291.019	0.08245
2291.983	0.08244
2292.947	0.08226
2293.911	0.08197
2294.875	0.08183
2295.84	0.08242
2296.804	0.08215
2297.768	0.08203
2298.732	0.08252
2299.697	0.08304
2300.661	0.08302
2301.625	0.08223
2302.589	0.08249
2303.554	0.08237
2304.518	0.08233
2305.482	0.08222
2306.446	0.08176
2307.411	0.08162
2308.375	0.08193
2309.339	0.08304
2310.303	0.08272
2311.268	0.08294
2312.232	0.08191
2313.196	0.08258
2314.16	0.08137
2315.125	0.082
2316.089	0.08226
2317.053	0.08318
2318.017	0.08235
2318.981	0.08214
2319.946	0.08233
2320.91	0.08311
2321.874	0.08266
2322.838	0.08327
2323.802	0.08336
2324.767	0.08354
2325.731	0.08326
2326.695	0.08292
[truncated: 1,736 more rows]

## Sheet: Taurine FTIR
399.1926	0.01076
400.1568	0.01076
401.121	0.01076
402.0853	0.01076
403.0495	0.01076
404.0137	0.01076
404.978	0.01076
405.9422	0.01076
406.9064	0.01076
407.8707	0.01076
408.8349	0.01076
409.7991	0.01076
410.7634	0.01076
411.7276	0.01076
412.6918	0.01076
413.6561	0.01076
414.6203	0.01076
415.5845	0.01076
416.5488	0.01076
417.513	0.01076
418.4772	0.01076
419.4415	0.01076
420.4057	0.01076
421.3699	0.01076
422.3342	0.01076
423.2984	0.01076
424.2626	0.01076
425.2269	0.01076
426.1911	0.01076
427.1553	0.01076
428.1196	0.01076
429.0838	0.01076
430.048	0.01076
431.0123	0.01076
431.9765	0.01076
432.9407	0.01076
433.905	0.01076
434.8692	0.01076
435.8334	0.01076
436.7977	0.01076
437.7619	0.01076
438.7261	0.01076
439.6904	0.01076
440.6546	0.01076
441.6188	0.01076
442.5831	0.01076
443.5473	0.01076
444.5115	0.01076
445.4758	0.01076
446.44	0.01076
447.4042	0.01076
448.3685	0.01076
449.3327	0.01076
450.2969	0.01076
451.2612	0.01076
452.2254	0.01076
453.1896	0.01076
454.1539	0.01076
455.1181	0.01076
456.0823	0.01076
457.0466	0.01076
458.0108	0.01076
458.975	0.01076
459.9393	0.01076
460.9035	0.01076
461.8677	0.01076
462.832	0.01076
463.7962	0.01076
464.7604	0.01076
465.7247	0.01076
466.6889	0.01076
467.6531	0.01076
468.6174	0.01076
469.5816	0.01076
470.5458	0.01076
471.5101	0.01076
472.4743	0.01076
473.4385	0.01076
474.4028	0.01076
475.367	0.01076
476.3312	0.01076
477.2955	0.01076
478.2597	0.01076
479.2239	0.01076
480.1882	0.01076
481.1524	0.01076
482.1166	0.01076
483.0809	0.01076
484.0451	0.01076
485.0093	0.01076
485.9736	0.01076
486.9378	0.01076
487.902	0.01076
488.8663	0.01076
489.8305	0.01076
490.7947	0.01076
491.759	0.01076
492.7232	0.01076
493.6874	0.01076
494.6517	0.01076
495.6159	0.01076
496.5801	0.01076
497.5444	0.01076
498.5086	0.01076
499.4728	0.01076
500.4371	0.01076
501.4013	0.01076
502.3655	0.01076
503.3298	0.01076
504.294	0.01076
505.2582	0.01076
506.2225	0.01076
507.1867	0.01076
508.1509	0.01076
509.1152	0.01076
510.0794	0.01076
511.0436	0.01076
512.0079	0.01076
512.9721	0.01076
513.9363	0.01076
514.9006	0.01076
515.8648	0.01076
516.829	0.01076
517.7933	0.01076
518.7575	0.01076
519.7217	0.01076
520.686	0.01076
521.6502	0.01076
522.6144	0.01076
523.5787	0.01076
524.5429	0.01076
525.5071	0.01076
526.4714	0.01076
527.4356	0.01076
528.3998	0.01076
529.3641	0.01076
530.3283	0.01076
531.2925	0.01076
532.2568	0.01076
533.221	0.01076
534.1852	0.01076
535.1495	0.01076
536.1137	0.01076
537.0779	0.01076
538.0422	0.01076
539.0064	0.01076
539.9706	0.01076
540.9349	0.01076
541.8991	0.01076
542.8633	0.01076
543.8276	0.01076
544.7918	0.01076
545.756	0.01076
546.7203	0.01076
547.6845	0.01076
548.6487	0.01076
549.613	0.01076
550.5772	0.01076
551.5414	0.01076
552.5057	0.01076
553.4699	0.01076
554.4341	0.01076
555.3984	0.01076
556.3626	0.01076
557.3268	0.01076
558.2911	0.01076
559.2553	0.01076
560.2195	0.01076
561.1838	0.01076
562.148	0.01076
563.1122	0.01076
564.0765	0.01076
565.0407	0.01076
566.0049	0.01076
566.9692	0.01076
567.9334	0.01076
568.8976	0.01076
569.8619	0.01076
570.8261	0.01076
571.7903	0.01076
572.7546	0.01076
573.7188	0.01076
574.683	0.01076
575.6473	0.01076
576.6115	0.01076
577.5757	0.01076
578.54	0.01076
579.5042	0.01076
580.4684	0.01076
581.4327	0.01076
582.3969	0.01076
583.3611	0.01076
584.3254	0.01076
585.2896	0.01076
586.2538	0.01076
587.2181	0.01076
588.1823	0.01076
589.1465	0.01076
590.1108	0.01076
591.075	0.01076
592.0392	0.01076
593.0035	0.01076
593.9677	0.01076
594.9319	0.01076
595.8962	0.01076
596.8604	0.01076
597.8246	0.01076
598.7889	0.01076
599.7531	0.01076
600.7173	0.01076
601.6816	0.01076
602.6458	0.01076
603.61	0.01076
604.5743	0.01076
605.5385	0.01076
606.5027	0.01076
607.467	0.01076
608.4312	0.01076
609.3954	0.01076
610.3597	0.01076
611.3239	0.01076
612.2881	0.01076
613.2524	0.01076
614.2166	0.01076
615.1808	0.01076
616.1451	0.01076
617.1093	0.01076
618.0735	0.01076
619.0378	0.01076
620.002	0.01076
620.9662	0.01076
621.9305	0.01076
622.8947	0.01076
623.8589	0.01076
624.8232	0.01076
625.7874	0.01076
626.7516	0.01076
627.7159	0.01076
628.6801	0.01076
629.6443	0.01076
630.6086	0.01076
631.5728	0.01076
632.537	0.01076
633.5013	0.01076
634.4655	0.01076
635.4297	0.01076
636.394	0.01076
637.3582	0.01076
638.3224	0.01076
639.2867	0.01076
640.2509	0.01076
641.2151	0.01076
642.1794	0.01076
643.1436	0.01076
644.1078	0.01076
645.0721	0.01076
646.0363	0.01076
647.0005	0.01076
647.9648	0.01076
648.929	0.01076
649.8932	0.01847
650.8575	0.0184
651.8217	0.01824
652.7859	0.01823
653.7502	0.01846
654.7144	0.01864
655.6786	0.0187
656.6429	0.01873
657.6071	0.01894
658.5714	0.01925
659.5356	0.0194
660.4998	0.01954
661.4641	0.01952
662.4283	0.01943
663.3925	0.01904
664.3568	0.01921
665.321	0.01955
666.2852	0.01987
667.2495	0.02018
668.2137	0.01911
669.1779	0.0189
670.1422	0.01942
671.1064	0.01976
672.0706	0.01979
673.0349	0.01983
673.9991	0.01992
674.9633	0.01969
675.9276	0.01968
676.8918	0.02009
677.856	0.02028
678.8203	0.02046
679.7845	0.02041
680.7487	0.02027
681.713	0.02035
682.6772	0.0206
683.6414	0.02108
684.6057	0.02124
685.5699	0.02112
686.5341	0.02116
687.4984	0.02128
688.4626	0.02133
689.4268	0.02162
690.3911	0.02194
691.3553	0.02186
692.3195	0.02189
693.2838	0.02211
694.248	0.02247
695.2122	0.02267
696.1765	0.02265
697.1407	0.02286
698.1049	0.023
699.0692	0.02309
700.0334	0.02333
700.9976	0.02368
701.9619	0.02394
702.9261	0.02403
703.8903	0.02427
704.8546	0.02452
705.8188	0.02485
706.783	0.02531
707.7473	0.02566
708.7115	0.02596
709.6757	0.02615
710.64	0.02669
711.6042	0.02715
712.5684	0.02747
713.5327	0.02815
714.4969	0.02893
715.4611	0.02948
716.4254	0.0301
717.3896	0.03079
718.3538	0.0316
719.3181	0.03262
720.2823	0.03369
721.2465	0.03497
722.2108	0.03637
723.175	0.03778
724.1392	0.03942
725.1035	0.04159
726.0677	0.04416
727.0319	0.04662
727.9962	0.04882
728.9604	0.0506
729.9246	0.05231
730.8889	0.05482
731.8531	0.05829
732.8173	0.06188
733.7816	0.06517
734.7458	0.06764
735.71	0.06788
736.6743	0.06573
737.6385	0.06239
738.6027	0.05869
739.567	0.05536
740.5312	0.05253
741.4954	0.04999
742.4597	0.04711
743.4239	0.04379
744.3881	0.04018
745.3524	0.03622
746.3166	0.03163
747.2808	0.02729
748.2451	0.02379
749.2093	0.0211
750.1735	0.01918
751.1378	0.01795
752.102	0.01736
753.0662	0.01707
754.0305	0.01665
754.9947	0.01618
755.9589	0.01606
756.9232	0.01603
757.8874	0.01605
758.8516	0.01621
759.8159	0.0162
760.7801	0.01619
761.7443	0.01595
762.7086	0.01555
763.6728	0.01562
764.637	0.01573
765.6013	0.01568
766.5655	0.01562
767.5297	0.01555
768.494	0.01573
769.4582	0.01608
770.4224	0.01629
771.3867	0.0163
772.3509	0.01616
773.3151	0.01619
774.2794	0.01627
775.2436	0.01624
776.2078	0.01624
777.1721	0.01626
778.1363	0.01624
779.1005	0.0164
780.0648	0.01633
781.029	0.01622
781.9932	0.01641
782.9575	0.01671
783.9217	0.01686
784.8859	0.0168
785.8502	0.01681
786.8144	0.01691
787.7786	0.01694
788.7429	0.01701
789.7071	0.0171
790.6713	0.01707
791.6356	0.01699
792.5998	0.01713
793.564	0.01721
794.5283	0.01717
795.4925	0.01718
796.4567	0.01729
797.421	0.01746
798.3852	0.01756
799.3494	0.01743
800.3137	0.01724
801.2779	0.01728
802.2421	0.01754
803.2064	0.01773
804.1706	0.01777
805.1348	0.01783
806.0991	0.0178
807.0633	0.01768
808.0275	0.01776
808.9918	0.01802
809.956	0.01816
810.9202	0.01813
811.8845	0.01802
812.8487	0.01815
813.8129	0.01847
814.7772	0.01844
815.7414	0.01835
816.7056	0.01848
817.6699	0.01856
818.6341	0.01848
819.5983	0.01859
820.5626	0.01882
821.5268	0.01903
822.491	0.01905
823.4553	0.01898
824.4195	0.01911
825.3837	0.01916
826.348	0.01914
827.3122	0.01913
828.2764	0.01933
829.2407	0.01962
830.2049	0.01957
831.1691	0.01973
832.1334	0.02003
833.0976	0.02027
834.0618	0.02052
835.0261	0.02066
835.9903	0.02075
836.9545	0.02103
837.9188	0.02139
838.883	0.02158
839.8472	0.02171
840.8115	0.02209
841.7757	0.02279
842.7399	0.02372
843.7042	0.02492
844.6684	0.02687
845.6326	0.0297
846.5969	0.03232
847.5611	0.03243
848.5253	0.02938
849.4896	0.02547
850.4538	0.02289
851.418	0.0214
852.3823	0.02045
853.3465	0.01988
854.3107	0.01978
855.275	0.01976
856.2392	0.01968
857.2034	0.01965
858.1677	0.01959
859.1319	0.0197
860.0961	0.02002
861.0604	0.02008
862.0246	0.02007
862.9888	0.02017
863.9531	0.02027
864.9173	0.0204
865.8815	0.02044
866.8458	0.02041
867.81	0.02054
868.7742	0.02076
869.7385	0.02096
870.7027	0.02111
871.6669	0.02129
872.6312	0.02148
873.5954	0.02162
874.5596	0.02169
875.5239	0.02191
876.4881	0.02226
877.4523	0.02249
878.4166	0.02269
879.3808	0.02319
880.345	0.02341
881.3093	0.0236
882.2735	0.0241
883.2377	0.02474
884.202	0.02555
885.1662	0.02658
886.1304	0.02775
887.0947	0.02918
888.0589	0.03089
889.0231	0.03298
889.9874	0.03549
890.9516	0.03835
891.9158	0.04122
892.8801	0.04248
893.8444	0.04085
894.8086	0.0369
895.7728	0.03205
896.7371	0.02771
897.7013	0.02493
898.6655	0.02331
899.6298	0.02227
900.594	0.02164
901.5582	0.02133
902.5225	0.02125
903.4867	0.0211
904.4509	0.02097
905.4152	0.02109
906.3794	0.02114
907.3436	0.02107
908.3079	0.02101
909.2721	0.02122
910.2363	0.02136
911.2006	0.02134
912.1648	0.02153
913.129	0.02162
914.0933	0.02152
915.0575	0.02166
916.0217	0.02193
916.986	0.02202
917.9502	0.02192
918.9144	0.02198
919.8787	0.0222
920.8429	0.02238
921.8071	0.02252
922.7714	0.02251
923.7356	0.02261
924.6998	0.02278
925.6641	0.02297
926.6283	0.02321
927.5925	0.02334
928.5568	0.02336
929.521	0.02349
930.4852	0.02384
931.4495	0.02404
932.4137	0.02409
933.3779	0.02413
934.3422	0.0242
935.3064	0.02442
936.2706	0.02468
937.2349	0.02474
938.1991	0.02486
939.1633	0.02508
940.1276	0.02532
941.0918	0.02567
942.056	0.026
943.0203	0.02615
943.9845	0.02651
944.9487	0.02681
945.913	0.0271
946.8772	0.02748
947.8414	0.02803
948.8057	0.0287
949.7699	0.02943
950.7341	0.03023
951.6984	0.03116
952.6626	0.03229
953.6268	0.03344
954.5911	0.03475
955.5553	0.03634
956.5195	0.03778
957.4838	0.03934
958.448	0.0412
959.4122	0.04267
960.3765	0.04323
961.3407	0.04282
962.3049	0.04132
963.2692	0.03907
964.2334	0.03634
965.1976	0.03357
966.1619	0.03123
967.1261	0.02956
968.0903	0.02833
969.0546	0.02737
970.0188	0.02669
970.983	0.02623
971.9473	0.02602
972.9115	0.02599
973.8757	0.02607
974.84	0.02618
975.8042	0.0262
976.7684	0.02625
977.7327	0.02646
978.6969	0.02665
979.6611	0.02671
980.6254	0.02697
981.5896	0.02714
982.5538	0.02726
983.5181	0.02761
984.4823	0.02785
985.4465	0.02809
986.4108	0.02841
987.375	0.02854
988.3392	0.02871
989.3035	0.02899
990.2677	0.02936
991.2319	0.02969
992.1962	0.02991
993.1604	0.0303
994.1246	0.03061
995.0889	0.03072
996.0531	0.03109
997.0173	0.0315
997.9816	0.03177
998.9458	0.03212
999.91	0.03246
1000.874	0.03286
1001.839	0.03319
1002.803	0.03358
1003.767	0.03403
1004.731	0.03444
1005.695	0.03493
1006.66	0.03555
1007.624	0.03611
1008.588	0.03664
1009.552	0.0373
1010.517	0.03801
1011.481	0.03873
1012.445	0.03938
1013.409	0.04017
1014.374	0.04122
1015.338	0.04235
1016.302	0.04355
1017.266	0.04481
1018.23	0.04613
1019.195	0.04723
1020.159	0.04809
1021.123	0.0491
1022.087	0.05063
1023.052	0.05257
1024.016	0.05464
1024.98	0.05672
1025.944	0.05906
1026.909	0.06179
1027.873	0.06463
1028.837	0.06781
1029.801	0.07122
1030.766	0.07445
1031.73	0.07795
1032.694	0.08204
1033.658	0.08637
1034.622	0.09022
1035.587	0.09152
1036.551	0.08899
1037.515	0.08403
1038.479	0.078
1039.444	0.07193
1040.408	0.06679
1041.372	0.0632
1042.336	0.06139
1043.301	0.06138
1044.265	0.06191
1045.229	0.06137
1046.193	0.05912
1047.157	0.05555
1048.122	0.0513
1049.086	0.04671
1050.05	0.04218
1051.014	0.03814
1051.979	0.03472
1052.943	0.03231
1053.907	0.03078
1054.871	0.0297
1055.836	0.02887
1056.8	0.02828
1057.764	0.02795
1058.728	0.0279
1059.693	0.02808
1060.657	0.02823
1061.621	0.02834
1062.585	0.02831
1063.549	0.02849
1064.514	0.02893
1065.478	0.02922
1066.442	0.02938
1067.406	0.02947
1068.371	0.0296
1069.335	0.02979
1070.299	0.03013
1071.263	0.0305
1072.228	0.03082
1073.192	0.03133
1074.156	0.03185
1075.12	0.03221
1076.084	0.03272
1077.049	0.03334
1078.013	0.03399
1078.977	0.03459
1079.941	0.03524
1080.906	0.03591
1081.87	0.0366
1082.834	0.03739
1083.798	0.03831
1084.763	0.03932
1085.727	0.04037
1086.691	0.04156
1087.655	0.04278
1088.62	0.04393
1089.584	0.0452
1090.548	0.0468
1091.512	0.04851
1092.476	0.05034
1093.441	0.05219
1094.405	0.05422
1095.369	0.0565
1096.333	0.05871
1097.298	0.06069
1098.262	0.06215
1099.226	0.06303
1100.19	0.06335
1101.155	0.06308
1102.119	0.06212
1103.083	0.06069
1104.047	0.05946
1105.011	0.0588
1105.976	0.05895
1106.94	0.05966
1107.904	0.06064
1108.868	0.06179
1109.833	0.06263
1110.797	0.06273
1111.761	0.06183
1112.725	0.06017
1113.69	0.05785
1114.654	0.05502
1115.618	0.05194
1116.582	0.04881
1117.547	0.04585
1118.511	0.04307
1119.475	0.04071
1120.439	0.03881
1121.403	0.03731
1122.368	0.03608
1123.332	0.03537
1124.296	0.03489
1125.26	0.03442
1126.225	0.03423
1127.189	0.03432
1128.153	0.03444
1129.117	0.03462
1130.082	0.03495
1131.046	0.03537
1132.01	0.03578
1132.974	0.03616
1133.938	0.03664
1134.903	0.03716
1135.867	0.03778
1136.831	0.0384
1137.795	0.03895
1138.76	0.03969
1139.724	0.04052
1140.688	0.0413
1141.652	0.04211
1142.617	0.04292
1143.581	0.04373
1144.545	0.04442
1145.509	0.0454
1146.474	0.04648
1147.438	0.04733
1148.402	0.04822
1149.366	0.04928
1150.33	0.05025
1151.295	0.05127
1152.259	0.05235
1153.223	0.05342
1154.187	0.0545
1155.152	0.05573
1156.116	0.05701
1157.08	0.05839
1158.044	0.05972
1159.009	0.06106
1159.973	0.06254
1160.937	0.06385
1161.901	0.06505
1162.865	0.0662
1163.83	0.06744
1164.794	0.06883
1165.758	0.07024
1166.722	0.07173
1167.687	0.07326
1168.651	0.07485
1169.615	0.07647
1170.579	0.07773
1171.544	0.07859
1172.508	0.07928
1173.472	0.07992
1174.436	0.08036
1175.401	0.08062
1176.365	0.08071
1177.329	0.08059
1178.293	0.08038
1179.257	0.08025
1180.222	0.07994
1181.186	0.07928
1182.15	0.07885
1183.114	0.07849
1184.079	0.07803
1185.043	0.07726
1186.007	0.07641
1186.971	0.07588
1187.936	0.07535
1188.9	0.07473
1189.864	0.07411
1190.828	0.07356
1191.792	0.07315
1192.757	0.07288
1193.721	0.07276
1194.685	0.07274
1195.649	0.07287
1196.614	0.07321
1197.578	0.07373
1198.542	0.07437
1199.506	0.07504
1200.471	0.076
1201.435	0.07702
1202.399	0.07794
1203.363	0.0787
1204.328	0.07914
1205.292	0.0794
1206.256	0.07923
1207.22	0.07869
1208.184	0.07826
1209.149	0.07778
1210.113	0.07714
1211.077	0.07625
1212.041	0.07519
1213.006	0.07405
1213.97	0.07289
1214.934	0.07158
1215.898	0.07026
1216.863	0.06887
1217.827	0.06742
1218.791	0.06583
1219.755	0.06401
1220.719	0.06211
1221.684	0.06015
1222.648	0.05822
1223.612	0.05625
1224.576	0.05418
1225.541	0.05213
1226.505	0.05024
1227.469	0.04839
1228.433	0.04632
1229.398	0.04431
1230.362	0.04245
1231.326	0.04048
1232.29	0.03851
1233.255	0.03648
1234.219	0.03443
1235.183	0.03252
1236.147	0.03064
1237.111	0.02879
1238.076	0.02717
1239.04	0.02581
1240.004	0.02476
1240.968	0.02407
1241.933	0.02378
1242.897	0.02413
1243.861	0.02489
1244.825	0.02582
1245.79	0.02689
1246.754	0.02771
1247.718	0.02822
1248.682	0.02854
1249.646	0.02858
1250.611	0.02802
1251.575	0.02659
1252.539	0.02455
1253.503	0.02257
1254.468	0.02096
1255.432	0.01961
1256.396	0.01855
1257.36	0.01789
1258.325	0.01752
1259.289	0.01731
1260.253	0.01713
1261.217	0.01696
1262.182	0.01682
1263.146	0.01668
1264.11	0.01664
1265.074	0.01662
1266.038	0.01666
1267.003	0.01652
1267.967	0.01629
1268.931	0.01627
1269.895	0.01628
1270.86	0.01615
1271.824	0.01604
1272.788	0.01599
1273.752	0.01601
1274.717	0.01588
1275.681	0.01572
1276.645	0.01569
1277.609	0.01566
1278.573	0.0157
1279.538	0.01572
1280.502	0.01572
1281.466	0.01577
1282.43	0.01577
1283.395	0.01584
1284.359	0.01599
1285.323	0.01609
1286.287	0.01619
1287.252	0.01635
1288.216	0.01652
1289.18	0.01676
1290.144	0.01695
1291.109	0.01725
1292.073	0.01767
1293.037	0.01829
1294.001	0.01903
1294.965	0.01986
1295.93	0.02094
1296.894	0.02229
1297.858	0.02403
1298.822	0.0263
1299.787	0.02895
1300.751	0.0317
1301.715	0.03414
1302.679	0.03569
1303.644	0.03592
1304.608	0.03449
1305.572	0.03174
1306.536	0.02859
1307.5	0.02572
1308.465	0.02342
1309.429	0.02163
1310.393	0.02016
1311.357	0.01895
1312.322	0.01811
1313.286	0.01766
1314.25	0.01716
1315.214	0.01673
1316.179	0.01645
1317.143	0.01612
1318.107	0.01587
1319.071	0.01578
1320.036	0.01568
1321	0.01552
1321.964	0.01544
1322.928	0.0155
1323.892	0.0156
1324.857	0.01552
1325.821	0.01536
1326.785	0.01534
1327.749	0.01546
1328.714	0.01552
1329.678	0.01559
1330.642	0.0158
1331.606	0.01598
1332.571	0.01608
1333.535	0.01614
1334.499	0.0162
1335.463	0.01639
1336.427	0.01682
1337.392	0.01738
1338.356	0.01805
1339.32	0.01909
1340.284	0.02056
1341.249	0.02244
1342.213	0.02439
1343.177	0.02563
1344.141	0.02545
1345.106	0.0237
1346.07	0.02144
1347.034	0.01953
1347.998	0.01806
1348.963	0.01698
1349.927	0.01638
1350.891	0.01617
1351.855	0.01596
1352.819	0.01564
1353.784	0.0154
1354.748	0.01531
1355.712	0.01533
1356.676	0.01528
1357.641	0.01514
1358.605	0.01502
1359.569	0.01502
1360.533	0.01511
1361.498	0.01511
1362.462	0.01514
1363.426	0.01514
1364.39	0.01514
1365.354	0.01514
1366.319	0.01505
1367.283	0.01502
1368.247	0.01509
1369.211	0.0151
1370.176	0.0151
1371.14	0.01529
1372.104	0.01542
1373.068	0.01537
1374.033	0.01552
1374.997	0.01573
1375.961	0.01574
1376.925	0.01574
1377.89	0.01586
1378.854	0.01612
1379.818	0.01644
1380.782	0.01683
1381.746	0.01745
1382.711	0.01832
1383.675	0.01962
1384.639	0.02182
1385.603	0.02505
1386.568	0.02804
1387.532	0.02847
1388.496	0.02617
1389.46	0.02297
1390.425	0.0203
1391.389	0.01863
1392.353	0.01767
1393.317	0.01704
1394.281	0.01669
1395.246	0.01644
1396.21	0.01623
1397.174	0.01625
1398.138	0.01628
1399.103	0.01626
1400.067	0.01632
1401.031	0.01647
1401.995	0.01655
1402.96	0.01663
1403.924	0.01659
1404.888	0.01666
1405.852	0.01678
1406.817	0.01693
1407.781	0.01708
1408.745	0.01713
1409.709	0.01729
1410.673	0.01755
1411.638	0.0178
1412.602	0.01805
1413.566	0.01844
1414.53	0.01887
1415.495	0.01933
1416.459	0.01994
1417.423	0.02063
1418.387	0.02139
1419.352	0.02228
1420.316	0.02334
1421.28	0.02456
1422.244	0.02554
1423.208	0.02636
1424.173	0.02717
1425.137	0.02764
1426.101	0.02768
1427.065	0.02716
1428.03	0.02618
1428.994	0.02485
1429.958	0.02341
1430.922	0.02207
1431.887	0.02085
1432.851	0.02008
1433.815	0.01942
1434.779	0.01887
1435.744	0.01841
1436.708	0.01792
1437.672	0.01785
1438.636	0.01787
1439.6	0.01773
1440.565	0.01763
1441.529	0.01767
1442.493	0.01769
1443.457	0.01773
1444.422	0.01789
1445.386	0.01809
1446.35	0.01818
1447.314	0.01825
1448.279	0.0183
1449.243	0.01861
1450.207	0.01912
1451.171	0.01955
1452.135	0.02017
1453.1	0.02111
1454.064	0.02246
1455.028	0.0247
1455.992	0.0278
1456.957	0.03073
1457.921	0.03087
1458.885	0.02743
1459.849	0.02323
1460.814	0.02054
1461.778	0.01906
1462.742	0.01822
1463.706	0.01796
1464.671	0.01784
1465.635	0.01785
1466.599	0.01796
1467.563	0.01791
1468.527	0.01798
1469.492	0.0181
1470.456	0.01825
1471.42	0.01841
1472.384	0.01849
1473.349	0.01856
1474.313	0.0188
1475.277	0.01905
1476.241	0.01924
1477.206	0.01944
1478.17	0.01961
1479.134	0.01976
1480.098	0.01999
1481.063	0.02022
1482.027	0.02038
1482.991	0.02056
1483.955	0.02081
1484.919	0.02115
1485.884	0.02139
1486.848	0.0216
1487.812	0.02204
1488.776	0.02255
1489.741	0.02304
1490.705	0.02346
1491.669	0.02394
1492.633	0.02472
1493.598	0.02543
1494.562	0.02607
1495.526	0.02682
1496.49	0.02755
1497.454	0.02851
1498.419	0.02953
1499.383	0.03059
1500.347	0.03184
1501.311	0.03318
1502.276	0.03449
1503.24	0.03575
1504.204	0.03718
1505.168	0.03867
1506.133	0.04003
1507.097	0.041
1508.061	0.0419
1509.025	0.04261
1509.99	0.0428
1510.954	0.04264
1511.918	0.04154
1512.882	0.03979
1513.846	0.03812
1514.811	0.03627
1515.775	0.03428
1516.739	0.03231
1517.703	0.03059
1518.668	0.02927
1519.632	0.02837
1520.596	0.0278
1521.56	0.02748
1522.525	0.02764
1523.489	0.02801
1524.453	0.02809
1525.417	0.02782
1526.381	0.02725
1527.346	0.02621
1528.31	0.02474
1529.274	0.02329
1530.238	0.0221
1531.203	0.0211
1532.167	0.02022
1533.131	0.01957
1534.095	0.01898
1535.06	0.01859
1536.024	0.01823
1536.988	0.01793
1537.952	0.01774
1538.917	0.01762
1539.881	0.0176
1540.845	0.01756
1541.809	0.01757
1542.773	0.0177
1543.738	0.01781
1544.702	0.01762
1545.666	0.01742
1546.63	0.01734
1547.595	0.01739
1548.559	0.0175
1549.523	0.01771
1550.487	0.01791
1551.452	0.01796
1552.416	0.018
1553.38	0.01821
1554.344	0.01842
1555.308	0.01872
1556.273	0.01907
1557.237	0.01932
1558.201	0.01952
1559.165	0.0197
1560.13	0.01986
1561.094	0.02023
1562.058	0.0208
1563.022	0.02129
1563.987	0.02166
1564.951	0.02209
1565.915	0.02268
1566.879	0.02302
1567.844	0.02359
1568.808	0.02433
1569.772	0.02472
1570.736	0.02523
1571.7	0.02573
1572.665	0.02603
1573.629	0.02637
1574.593	0.02706
1575.557	0.02751
1576.522	0.0276
1577.486	0.02799
1578.45	0.02857
1579.414	0.029
1580.379	0.02924
1581.343	0.02949
1582.307	0.02978
1583.271	0.02987
1584.235	0.02988
1585.2	0.02961
1586.164	0.02915
1587.128	0.02867
1588.092	0.028
1589.057	0.02723
1590.021	0.02637
1590.985	0.02539
1591.949	0.02468
1592.914	0.02399
1593.878	0.02347
1594.842	0.02326
1595.806	0.02304
1596.771	0.02312
1597.735	0.02339
1598.699	0.02361
1599.663	0.02393
1600.627	0.02439
1601.592	0.02523
1602.556	0.02622
1603.52	0.02723
1604.484	0.02827
1605.449	0.02944
1606.413	0.03081
1607.377	0.03244
1608.341	0.03439
1609.306	0.03649
1610.27	0.03843
1611.234	0.04009
1612.198	0.04166
1613.162	0.04312
1614.127	0.04364
1615.091	0.04328
1616.055	0.04186
1617.019	0.03951
1617.984	0.03732
1618.948	0.03453
1619.912	0.03157
1620.876	0.02904
1621.841	0.02678
1622.805	0.02474
1623.769	0.02314
1624.733	0.02202
1625.698	0.02105
1626.662	0.02018
1627.626	0.01945
1628.59	0.01894
1629.554	0.01852
1630.519	0.01818
1631.483	0.01787
1632.447	0.01751
1633.411	0.01736
1634.376	0.01716
1635.34	0.0168
1636.304	0.01659
1637.268	0.01637
1638.233	0.01628
1639.197	0.01627
1640.161	0.01608
1641.125	0.01589
1642.089	0.01584
1643.054	0.01583
1644.018	0.01568
1644.982	0.01565
1645.946	0.01567
1646.911	0.01572
1647.875	0.01572
1648.839	0.01559
1649.803	0.01532
1650.768	0.01525
1651.732	0.01539
1652.696	0.01546
1653.66	0.01541
1654.625	0.01532
1655.589	0.01543
1656.553	0.01552
1657.517	0.01542
1658.481	0.01528
1659.446	0.01526
1660.41	0.01529
1661.374	0.01529
1662.338	0.01526
1663.303	0.01526
1664.267	0.01534
1665.231	0.01531
1666.195	0.01522
1667.16	0.01524
1668.124	0.01529
1669.088	0.01527
1670.052	0.01527
1671.016	0.01522
1671.981	0.01531
1672.945	0.01546
1673.909	0.01544
1674.873	0.01538
1675.838	0.01533
1676.802	0.01544
1677.766	0.01551
1678.73	0.01551
1679.695	0.01549
1680.659	0.01547
1681.623	0.01535
1682.587	0.01522
1683.552	0.0154
1684.516	0.01556
1685.48	0.0154
1686.444	0.01546
1687.408	0.01556
1688.373	0.01559
1689.337	0.01559
1690.301	0.01567
1691.265	0.01567
1692.23	0.01566
1693.194	0.01572
1694.158	0.01582
1695.122	0.01575
1696.087	0.01557
1697.051	0.01569
1698.015	0.01576
1698.979	0.01571
1699.943	0.01555
1700.908	0.0155
1701.872	0.01572
1702.836	0.01582
1703.8	0.01566
1704.765	0.01559
1705.729	0.0157
1706.693	0.01568
1707.657	0.01571
1708.622	0.01564
1709.586	0.01569
1710.55	0.01586
1711.514	0.01585
1712.479	0.01562
1713.443	0.01542
1714.407	0.01568
1715.371	0.01592
1716.335	0.01582
1717.3	0.01577
1718.264	0.01572
1719.228	0.01569
1720.192	0.0156
1721.157	0.01566
1722.121	0.01572
1723.085	0.0157
1724.049	0.01562
1725.014	0.01557
1725.978	0.01566
1726.942	0.01566
1727.906	0.01575
1728.87	0.01577
1729.835	0.01577
1730.799	0.01575
1731.763	0.01573
1732.727	0.01564
1733.692	0.01558
1734.656	0.01558
1735.62	0.01555
1736.584	0.01568
1737.549	0.01579
1738.513	0.01585
1739.477	0.01582
1740.441	0.01581
1741.406	0.01585
1742.37	0.01582
1743.334	0.01577
1744.298	0.01565
1745.262	0.01565
1746.227	0.01577
1747.191	0.01583
1748.155	0.01576
1749.119	0.01567
1750.084	0.01576
1751.048	0.0158
1752.012	0.01573
1752.976	0.0157
1753.941	0.01585
1754.905	0.01589
1755.869	0.01588
1756.833	0.01595
1757.797	0.01595
1758.762	0.01592
1759.726	0.01598
1760.69	0.01598
1761.654	0.01585
1762.619	0.0159
1763.583	0.01606
1764.547	0.0161
1765.511	0.01603
1766.476	0.01611
1767.44	0.01615
1768.404	0.01613
1769.368	0.01611
1770.333	0.0161
1771.297	0.01612
1772.261	0.01602
1773.225	0.01613
1774.189	0.01623
1775.154	0.01611
1776.118	0.01616
1777.082	0.01638
1778.046	0.01645
1779.011	0.01622
1779.975	0.01618
1780.939	0.01633
1781.903	0.01649
1782.868	0.01664
1783.832	0.01659
1784.796	0.01651
1785.76	0.01658
1786.724	0.01665
1787.689	0.01673
1788.653	0.01672
1789.617	0.01663
1790.581	0.01658
1791.546	0.01664
1792.51	0.01657
1793.474	0.01657
1794.438	0.01673
1795.403	0.01664
1796.367	0.01657
1797.331	0.01677
1798.295	0.01677
1799.26	0.01669
1800.224	0.01658
1801.188	0.01656
1802.152	0.01672
1803.116	0.0167
1804.081	0.0167
1805.045	0.01676
1806.009	0.01678
1806.973	0.01685
1807.938	0.01691
1808.902	0.01696
1809.866	0.01687
1810.83	0.01681
1811.795	0.01683
1812.759	0.01691
1813.723	0.01695
1814.687	0.01702
1815.651	0.01695
1816.616	0.01686
1817.58	0.01692
1818.544	0.01697
1819.508	0.01698
1820.473	0.01694
1821.437	0.01704
1822.401	0.01721
1823.365	0.01722
1824.33	0.01715
1825.294	0.01704
1826.258	0.01711
1827.222	0.01708
1828.187	0.0171
1829.151	0.01727
1830.115	0.01724
1831.079	0.0171
1832.043	0.01716
1833.008	0.01738
1833.972	0.01753
1834.936	0.01739
1835.9	0.01715
1836.865	0.01719
1837.829	0.01744
1838.793	0.01739
1839.757	0.01728
1840.722	0.01727
1841.686	0.0174
1842.65	0.01762
1843.614	0.01756
1844.578	0.0174
1845.543	0.0173
1846.507	0.01746
1847.471	0.01759
1848.435	0.01752
1849.4	0.01759
1850.364	0.01769
1851.328	0.0176
1852.292	0.01749
1853.257	0.01753
1854.221	0.01752
1855.185	0.01745
1856.149	0.01752
1857.114	0.01754
1858.078	0.01752
1859.042	0.01754
1860.006	0.01744
1860.97	0.01739
1861.935	0.01742
1862.899	0.01741
1863.863	0.01747
1864.827	0.01754
1865.792	0.01756
1866.756	0.01768
1867.72	0.01763
1868.684	0.01746
1869.649	0.01754
1870.613	0.0177
1871.577	0.01768
1872.541	0.01749
1873.505	0.01747
1874.47	0.01778
1875.434	0.01786
1876.398	0.01785
1877.362	0.01779
1878.327	0.0178
1879.291	0.01798
1880.255	0.01797
1881.219	0.0179
1882.184	0.01804
1883.148	0.01816
1884.112	0.01818
1885.076	0.01834
1886.041	0.01854
1887.005	0.01861
1887.969	0.01863
1888.933	0.01872
1889.897	0.01875
1890.862	0.01867
1891.826	0.01869
1892.79	0.01875
1893.754	0.01883
1894.719	0.01896
1895.683	0.0189
1896.647	0.01877
1897.611	0.01896
1898.576	0.01898
1899.54	0.01895
1900.504	0.01905
1901.468	0.0191
1902.432	0.01906
1903.397	0.01902
1904.361	0.0191
1905.325	0.0193
1906.289	0.01936
1907.254	0.01935
1908.218	0.01946
1909.182	0.01948
1910.146	0.0195
1911.111	0.01969
1912.075	0.01973
1913.039	0.01961
1914.003	0.01979
1914.968	0.02002
1915.932	0.02003
1916.896	0.01986
1917.86	0.01978
1918.824	0.01981
1919.789	0.01982
1920.753	0.01978
1921.717	0.01983
1922.681	0.0199
1923.646	0.01983
1924.61	0.01989
1925.574	0.01988
1926.538	0.01984
1927.503	0.01973
1928.467	0.01972
1929.431	0.01979
1930.395	0.01976
1931.359	0.01964
1932.324	0.01956
1933.288	0.0196
1934.252	0.0196
1935.216	0.01954
1936.181	0.01953
1937.145	0.01949
1938.109	0.01929
1939.073	0.01911
1940.038	0.01913
1941.002	0.0192
1941.966	0.01923
1942.93	0.01916
1943.895	0.01919
1944.859	0.01921
1945.823	0.01906
1946.787	0.01891
1947.751	0.01887
1948.716	0.01884
1949.68	0.01902
1950.644	0.01895
1951.608	0.01871
1952.573	0.01872
1953.537	0.01885
1954.501	0.01875
1955.465	0.01862
1956.43	0.01857
1957.394	0.01866
1958.358	0.01863
1959.322	0.01853
1960.286	0.01857
1961.251	0.01854
1962.215	0.01865
1963.179	0.01875
1964.143	0.01875
1965.108	0.01872
1966.072	0.01856
1967.036	0.01844
1968	0.01831
1968.965	0.01838
1969.929	0.01833
1970.893	0.01825
1971.857	0.0184
1972.822	0.01855
1973.786	0.0184
1974.75	0.01833
1975.714	0.01848
1976.678	0.01857
1977.643	0.01864
1978.607	0.01865
1979.571	0.01861
1980.535	0.01872
1981.5	0.01885
1982.464	0.01881
1983.428	0.01872
1984.392	0.01867
1985.357	0.01875
1986.321	0.01885
1987.285	0.0189
1988.249	0.01892
1989.214	0.01885
1990.178	0.01866
1991.142	0.01845
1992.106	0.01835
1993.07	0.01855
1994.035	0.01884
1994.999	0.01882
1995.963	0.01877
1996.927	0.01885
1997.892	0.01897
1998.856	0.01894
1999.82	0.01863
2000.784	0.01849
2001.749	0.01865
2002.713	0.01873
2003.677	0.01874
2004.641	0.01871
2005.605	0.01865
2006.57	0.01857
2007.534	0.0186
2008.498	0.01863
2009.462	0.01857
2010.427	0.01854
2011.391	0.01857
2012.355	0.01842
2013.319	0.01839
2014.284	0.01841
2015.248	0.01847
2016.212	0.01838
2017.176	0.01832
2018.141	0.01841
2019.105	0.01833
2020.069	0.01829
2021.033	0.01832
2021.997	0.01828
2022.962	0.01826
2023.926	0.01833
2024.89	0.01832
2025.854	0.01836
2026.819	0.01848
2027.783	0.01842
2028.747	0.01821
2029.711	0.01823
2030.676	0.01839
2031.64	0.01837
2032.604	0.01841
2033.568	0.01848
2034.532	0.01834
2035.497	0.0184
2036.461	0.01837
2037.425	0.01833
2038.389	0.01851
2039.354	0.01853
2040.318	0.01843
2041.282	0.01849
2042.246	0.01854
2043.211	0.01844
2044.175	0.01842
2045.139	0.01835
2046.103	0.01831
2047.068	0.01841
2048.032	0.01854
2048.996	0.01853
2049.96	0.01857
2050.925	0.01867
2051.889	0.01865
2052.853	0.01858
2053.817	0.01858
2054.781	0.01854
2055.746	0.01867
2056.71	0.01882
2057.674	0.01893
2058.638	0.01896
2059.603	0.01898
2060.567	0.01886
2061.531	0.01878
2062.495	0.01887
2063.459	0.01884
2064.424	0.01866
2065.388	0.01866
2066.352	0.01877
2067.316	0.01908
2068.281	0.01929
2069.245	0.01935
2070.209	0.01927
2071.173	0.01924
2072.138	0.01928
2073.102	0.01937
2074.066	0.01929
2075.03	0.01919
2075.995	0.01911
2076.959	0.01907
2077.923	0.0192
2078.887	0.01933
2079.852	0.01925
2080.816	0.01931
2081.78	0.01932
2082.744	0.01918
2083.708	0.01902
2084.673	0.01892
2085.637	0.01888
2086.601	0.01884
2087.565	0.0189
2088.53	0.01895
2089.494	0.01883
2090.458	0.01867
2091.422	0.01875
2092.386	0.01895
2093.351	0.01896
2094.315	0.01872
2095.279	0.01869
2096.243	0.01878
2097.208	0.01876
2098.172	0.01875
2099.136	0.01883
2100.1	0.01887
2101.065	0.01884
2102.029	0.01893
2102.993	0.01886
2103.957	0.01873
2104.922	0.01868
2105.886	0.01864
2106.85	0.01876
2107.814	0.01903
2108.779	0.01899
2109.743	0.01892
2110.707	0.01882
2111.671	0.01865
2112.635	0.01872
2113.6	0.0187
2114.564	0.01859
2115.528	0.01855
2116.492	0.01869
2117.457	0.0188
2118.421	0.01891
2119.385	0.01888
2120.349	0.01884
2121.313	0.0188
2122.278	0.01885
2123.242	0.01882
2124.206	0.01883
2125.17	0.01903
2126.135	0.0191
2127.099	0.01894
2128.063	0.0189
2129.027	0.01899
2129.992	0.019
2130.956	0.01909
2131.92	0.01908
2132.884	0.01903
2133.849	0.01917
2134.813	0.01923
2135.777	0.01916
2136.741	0.01933
2137.706	0.01937
2138.67	0.01917
2139.634	0.01913
2140.598	0.01933
2141.563	0.01962
2142.527	0.01965
2143.491	0.01951
2144.455	0.01945
2145.419	0.01925
2146.384	0.01926
2147.348	0.01933
2148.312	0.01931
2149.276	0.01943
2150.24	0.01939
2151.205	0.01937
2152.169	0.01936
2153.133	0.01927
2154.097	0.01928
2155.062	0.01922
2156.026	0.01915
2156.99	0.01922
2157.954	0.01922
2158.919	0.019
2159.883	0.01891
2160.847	0.01901
2161.811	0.01915
2162.776	0.01909
2163.74	0.01894
2164.704	0.01906
2165.668	0.01914
2166.633	0.01911
2167.597	0.01901
2168.561	0.01867
2169.525	0.01872
2170.49	0.01892
2171.454	0.0189
2172.418	0.01894
2173.382	0.01906
2174.346	0.01926
2175.311	0.01925
2176.275	0.01913
2177.239	0.01906
2178.203	0.01894
2179.167	0.01908
2180.132	0.01911
2181.096	0.01906
2182.06	0.01916
2183.024	0.01924
2183.989	0.01921
2184.953	0.01928
2185.917	0.01936
2186.881	0.01941
2187.846	0.01933
2188.81	0.01933
2189.774	0.01942
2190.738	0.0196
2191.703	0.01966
2192.667	0.01963
2193.631	0.01973
2194.595	0.01977
2195.56	0.01978
2196.524	0.0199
2197.488	0.02
2198.452	0.02019
2199.417	0.02033
2200.381	0.02024
2201.345	0.0202
2202.309	0.02034
2203.273	0.02037
2204.238	0.02023
2205.202	0.02027
2206.166	0.02047
2207.13	0.02055
2208.094	0.02044
2209.059	0.02053
2210.023	0.02061
2210.987	0.02045
2211.951	0.0203
2212.916	0.02022
2213.88	0.02015
2214.844	0.02019
2215.808	0.0202
2216.773	0.02022
2217.737	0.02032
2218.701	0.0204
2219.665	0.02025
2220.63	0.02013
2221.594	0.02013
2222.558	0.02014
2223.522	0.02021
2224.487	0.02022
2225.451	0.0201
2226.415	0.02006
2227.379	0.02004
2228.344	0.02005
2229.308	0.02001
2230.272	0.02
2231.236	0.02003
2232.2	0.02
2233.165	0.01987
2234.129	0.01986
2235.093	0.01995
2236.057	0.01992
2237.021	0.01993
2237.986	0.01991
2238.95	0.01991
2239.914	0.02005
2240.878	0.02038
2241.843	0.02049
2242.807	0.02037
2243.771	0.02021
2244.735	0.02024
2245.7	0.02013
2246.664	0.01996
2247.628	0.01996
2248.592	0.02002
2249.557	0.02014
2250.521	0.02014
2251.485	0.0202
2252.449	0.02051
2253.414	0.02064
2254.378	0.02065
2255.342	0.02064
2256.306	0.0205
2257.271	0.02057
2258.235	0.0206
2259.199	0.0205
2260.163	0.02072
2261.127	0.02088
2262.092	0.02068
2263.056	0.02067
2264.02	0.02061
2264.984	0.02046
2265.948	0.02057
2266.913	0.02073
2267.877	0.02068
2268.841	0.02045
2269.805	0.02034
2270.77	0.02021
2271.734	0.02028
2272.698	0.02032
2273.662	0.02021
2274.627	0.02034
2275.591	0.02036
2276.555	0.02007
2277.519	0.0199
2278.484	0.01982
2279.448	0.01984
2280.412	0.01983
2281.376	0.01979
2282.341	0.01984
2283.305	0.01991
2284.269	0.01993
2285.233	0.01985
2286.198	0.01979
2287.162	0.01992
2288.126	0.02016
2289.09	0.02022
2290.054	0.02004
2291.019	0.01974
2291.983	0.01966
2292.947	0.01972
2293.911	0.01963
2294.875	0.01969
2295.84	0.02002
2296.804	0.0203
2297.768	0.02033
2298.732	0.02024
2299.697	0.01999
2300.661	0.01971
2301.625	0.01989
2302.589	0.01997
2303.554	0.01996
2304.518	0.01985
2305.482	0.01982
2306.446	0.01966
2307.411	0.01975
2308.375	0.01972
2309.339	0.01946
2310.303	0.01959
2311.268	0.01966
2312.232	0.01983
2313.196	0.01976
2314.16	0.01995
2315.125	0.01991
2316.089	0.02011
2317.053	0.01983
2318.017	0.01993
2318.981	0.01973
2319.946	0.01976
2320.91	0.01988
2321.874	0.02006
2322.838	0.01984
2323.802	0.01974
2324.767	0.01966
2325.731	0.01987
2326.695	0.02007
[truncated: 1,736 more rows]

## Sheet: Flurographite Raman
59.90442	0.25625
60.86865	0.2861
61.83289	0.23553
62.79712	0.10896
63.76135	0.00976
64.72559	-0.02782
65.68982	-0.05312
66.65405	-0.07253
67.61829	-0.08618
68.58252	-0.09907
69.54675	-0.12014
70.51099	-0.14022
71.47522	-0.13074
72.43945	-0.07335
73.40369	0.02674
74.36792	0.12157
75.33215	0.13865
76.29639	0.0515
77.26062	-0.02574
78.22485	-0.03172
79.18909	0.01393
80.15332	0.06297
81.11755	0.13589
82.08179	0.20823
83.04602	0.23139
84.01025	0.18545
84.97449	0.09519
85.93872	0.05476
86.90295	0.05511
87.86719	0.07123
88.83142	0.10488
89.79565	0.16138
90.75989	0.22757
91.72412	0.26218
92.68835	0.2226
93.65259	0.21612
94.61682	0.25669
95.58105	0.32502
96.54529	0.38008
97.50952	0.36877
98.47375	0.26928
99.43799	0.19989
100.4022	0.22703
101.3665	0.30436
102.3307	0.35725
103.2949	0.33569
104.2592	0.27662
105.2234	0.25625
106.1876	0.2974
107.1519	0.3764
108.1161	0.42682
109.0803	0.43421
110.0446	0.42603
111.0088	0.41183
111.973	0.39784
112.9373	0.39731
113.9015	0.42496
114.8657	0.50661
115.83	0.58246
116.7942	0.62979
117.7584	0.65426
118.7227	0.68003
119.6869	0.74396
120.6511	0.8572
121.6154	0.91664
122.5796	0.86619
123.5438	0.78379
124.5081	0.73794
125.4723	0.76056
126.4365	0.83056
127.4008	0.91013
128.365	0.98101
129.3292	1.02265
130.2935	1.03545
131.2577	1.02622
132.2219	1.0173
133.1862	1.02662
134.1504	1.05713
135.1146	1.09561
136.0789	1.11972
137.0431	1.11216
138.0073	1.10068
138.9716	1.0903
139.9358	1.08688
140.9	1.09465
141.8643	1.13229
142.8285	1.20313
143.7927	1.25786
144.757	1.28116
145.7212	1.28015
146.6854	1.26968
147.6497	1.24238
148.6139	1.22252
149.5781	1.24969
150.5424	1.33816
151.5066	1.44215
152.4708	1.49091
153.4351	1.40057
154.3993	1.33347
155.3635	1.3123
156.3278	1.32448
157.292	1.35017
158.2562	1.39267
159.2205	1.48272
160.1847	1.52574
161.1489	1.46879
162.1132	1.40588
163.0774	1.39329
164.0416	1.47947
165.0059	1.60752
165.9701	1.66323
166.9343	1.61629
167.8986	1.52572
168.8628	1.4764
169.827	1.54593
170.7913	1.62359
171.7555	1.66593
172.7197	1.68665
173.684	1.71454
174.6482	1.76059
175.6124	1.83497
176.5767	1.88738
177.5409	1.91595
178.5051	1.93616
179.4694	1.95419
180.4336	1.96841
181.3978	1.97504
182.3621	1.97441
183.3263	1.97442
184.2905	1.97674
185.2548	1.98097
186.219	1.99518
187.1832	2.01196
188.1475	2.02187
189.1117	2.02553
190.0759	2.03352
191.0402	2.04911
192.0044	2.06515
192.9686	2.09989
193.9329	2.17592
194.8971	2.26138
195.8613	2.32165
196.8256	2.32243
197.7898	2.26206
198.754	2.21982
199.7183	2.24584
200.6825	2.27885
201.6467	2.28776
202.611	2.25616
203.5752	2.23786
204.5394	2.28027
205.5037	2.37207
206.4679	2.45129
207.4321	2.48718
208.3964	2.45547
209.3606	2.43096
210.3248	2.42242
211.2891	2.42289
212.2533	2.42585
213.2175	2.42724
214.1818	2.42812
215.146	2.44478
216.1102	2.49077
217.0745	2.53743
218.0387	2.57814
219.0029	2.61191
219.9672	2.64027
220.9314	2.66045
221.8956	2.67063
222.8599	2.67865
223.8241	2.68809
224.7883	2.69958
225.7526	2.72983
226.7168	2.79825
227.681	2.87487
228.6453	2.92785
229.6095	2.93471
230.5737	2.89461
231.538	2.85559
232.5022	2.86344
233.4664	2.86355
234.4307	2.82525
235.3949	2.73711
236.3591	2.67162
237.3234	2.6945
238.2876	2.79329
239.2518	2.89103
240.2161	2.96893
241.1803	3.03666
242.1445	3.10484
243.1088	3.16023
244.073	3.20476
245.0372	3.24055
246.0015	3.26488
246.9657	3.27432
247.9299	3.27077
248.8942	3.25172
249.8584	3.26126
250.8226	3.32079
251.7869	3.42479
252.7511	3.52547
253.7153	3.60106
254.6796	3.65141
255.6438	3.67483
256.608	3.66501
257.5723	3.62527
258.5365	3.63115
259.5007	3.72054
260.465	3.81031
261.4292	3.8544
262.3934	3.84154
263.3577	3.79835
264.3219	3.77551
265.2861	3.79537
266.2504	3.81379
267.2146	3.80976
268.1788	3.78016
269.1431	3.74861
270.1073	3.72956
271.0715	3.71707
272.0358	3.69995
273	3.67867
273.9642	3.6585
274.9285	3.65239
275.8927	3.65342
276.8569	3.64849
277.8212	3.64313
278.7854	3.63542
279.7496	3.61543
280.7139	3.57486
281.6781	3.51783
282.6423	3.46449
283.6066	3.42017
284.5708	3.39164
285.535	3.38399
286.4993	3.41444
287.4635	3.44929
288.4277	3.45229
289.392	3.41588
290.3562	3.36754
291.3204	3.36168
292.2847	3.43908
293.2489	3.4923
294.2131	3.49498
295.1774	3.45275
296.1416	3.39404
297.1058	3.3273
298.0701	3.26302
299.0343	3.23005
299.9985	3.24236
300.9628	3.28578
301.927	3.30719
302.8912	3.28745
303.8555	3.27204
304.8197	3.27451
305.7839	3.29752
306.7482	3.34079
307.7124	3.41428
308.6766	3.52988
309.6409	3.59176
310.6051	3.53073
311.5693	3.41121
312.5336	3.33718
313.4978	3.36474
314.462	3.43537
315.4263	3.48931
316.3905	3.51161
317.3548	3.50043
318.319	3.46446
319.2832	3.39129
320.2475	3.34483
321.2117	3.33661
322.1759	3.35002
323.1402	3.35919
324.1044	3.34915
325.0686	3.32654
326.0329	3.31424
326.9971	3.33001
327.9613	3.36392
328.9256	3.37265
329.8898	3.30685
330.854	3.23301
331.8183	3.18361
332.7825	3.16797
333.7467	3.17723
334.711	3.21184
335.6752	3.28186
336.6394	3.32388
337.6037	3.28159
338.5679	3.19028
339.5321	3.12451
340.4964	3.10962
341.4606	3.11888
342.4248	3.14081
343.3891	3.17193
344.3533	3.19676
345.3175	3.2046
346.2818	3.21244
347.246	3.20646
348.2102	3.18747
349.1745	3.16339
350.1387	3.13661
351.1029	3.09602
352.0672	3.04412
353.0314	2.99614
353.9956	2.96523
354.9599	2.96196
355.9241	2.98037
356.8883	3.00253
357.8526	3.02957
358.8168	3.03603
359.781	3.02518
360.7453	3.02448
361.7095	3.08477
362.6737	3.19017
363.638	3.22772
364.6022	3.16449
365.5664	3.06403
366.5307	3.01795
367.4949	3.07361
368.4591	3.11703
369.4234	3.09523
370.3876	3.02899
371.3518	2.97161
372.3161	2.96682
373.2803	3.01302
374.2445	3.03875
375.2088	3.00451
376.173	2.94515
377.1372	2.91636
378.1015	2.93805
379.0657	2.96837
380.0299	2.99641
380.9942	3.01483
381.9584	3.00507
382.9226	2.94648
383.8869	2.8137
384.8511	2.73764
385.8153	2.75668
386.7796	2.80964
387.7438	2.84836
388.708	2.84721
389.6723	2.83823
390.6365	2.84043
391.6007	2.84496
392.565	2.84717
393.5292	2.85373
394.4934	2.89463
395.4577	2.89567
396.4219	2.85539
397.3861	2.80982
398.3504	2.7798
399.3146	2.77477
400.2788	2.77669
401.2431	2.76955
402.2073	2.75916
403.1715	2.75043
404.1358	2.74399
405.1	2.72951
406.0642	2.74587
407.0285	2.77491
407.9927	2.80525
408.9569	2.83884
409.9212	2.89423
410.8854	2.9453
411.8496	2.94501
412.8139	2.90225
413.7781	2.8492
414.7423	2.80021
415.7066	2.71898
416.6708	2.67353
417.635	2.69272
418.5993	2.73157
419.5635	2.74621
420.5277	2.7046
421.492	2.63834
422.4562	2.62433
423.4204	2.66797
424.3847	2.73331
425.3489	2.78648
426.3131	2.80148
427.2774	2.79956
428.2416	2.7848
429.2058	2.76082
430.1701	2.73495
431.1343	2.71439
432.0985	2.6986
433.0628	2.68093
434.027	2.6602
434.9912	2.62539
435.9555	2.57133
436.9197	2.49555
437.8839	2.45476
438.8482	2.4642
439.8124	2.50308
440.7766	2.54223
441.7409	2.55983
442.7051	2.55149
443.6693	2.5327
444.6336	2.51811
445.5978	2.48739
446.562	2.41619
447.5263	2.28137
448.4905	2.18017
449.4547	2.14501
450.419	2.1574
451.3832	2.19211
452.3474	2.24049
453.3117	2.29553
454.2759	2.33717
455.2401	2.36106
456.2044	2.37465
457.1686	2.38507
458.1328	2.38251
459.0971	2.36403
460.0613	2.32933
461.0255	2.28547
461.9898	2.24234
462.954	2.20118
463.9182	2.16106
464.8825	2.12713
465.8467	2.0929
466.8109	2.07135
467.7752	2.08734
468.7394	2.1494
469.7036	2.202
470.6679	2.23146
471.6321	2.23787
472.5963	2.22794
473.5606	2.20456
474.5248	2.17869
475.489	2.17459
476.4533	2.19771
477.4175	2.21698
478.3817	2.20646
479.346	2.13463
480.3102	2.07492
481.2744	2.04901
482.2387	2.04052
483.2029	2.03927
484.1671	2.04618
485.1314	2.06247
486.0956	2.08508
487.0598	2.10899
488.0241	2.12619
488.9883	2.13559
489.9525	2.13929
490.9168	2.13665
491.881	2.10864
492.8452	2.06423
493.8095	2.01203
494.7737	1.95871
495.7379	1.91508
496.7022	1.90369
497.6664	1.93139
498.6306	1.95122
499.5949	1.92614
500.5591	1.83928
501.5233	1.77645
502.4876	1.77297
503.4518	1.80048
504.416	1.8296
505.3803	1.83105
506.3445	1.82126
507.3087	1.82648
508.273	1.84287
509.2372	1.85616
510.2014	1.87734
511.1657	1.91436
512.1299	1.92606
513.0941	1.86923
514.0583	1.79169
515.0226	1.72345
515.9868	1.6823
516.951	1.65936
517.9153	1.64971
518.8795	1.64646
519.8438	1.63175
520.808	1.58996
521.7722	1.52744
522.7365	1.49611
523.7007	1.52406
524.6649	1.55724
525.6292	1.56775
526.5934	1.55777
527.5576	1.54031
528.5219	1.52404
529.4861	1.51361
530.4503	1.50596
531.4146	1.49626
532.3788	1.48821
533.343	1.49069
534.3073	1.50361
535.2715	1.51964
536.2357	1.52782
537.2	1.52728
538.1642	1.53603
539.1284	1.5867
540.0927	1.63925
541.0569	1.64435
542.0211	1.58107
542.9854	1.49947
543.9496	1.48046
544.9138	1.52613
545.8781	1.55849
546.8423	1.53824
547.8065	1.46735
548.7708	1.41639
549.735	1.4139
550.6992	1.43443
551.6635	1.45015
552.6277	1.44652
553.5919	1.43208
554.5562	1.41449
555.5204	1.39596
556.4846	1.38229
557.4489	1.37692
558.4131	1.38363
559.3773	1.39943
560.3416	1.42715
561.3058	1.44527
562.27	1.44231
563.2343	1.41895
564.1985	1.39423
565.1627	1.38138
566.127	1.37561
567.0912	1.36592
568.0554	1.34835
569.0197	1.32684
569.9839	1.30811
570.9481	1.29801
571.9124	1.30346
572.8766	1.31594
573.8409	1.31802
574.8051	1.31764
575.7693	1.33148
576.7336	1.33226
577.6978	1.30547
578.662	1.25536
579.6263	1.20443
580.5905	1.1743
581.5547	1.16534
582.519	1.16381
583.4832	1.15271
584.4474	1.11532
585.4117	1.0908
586.3759	1.12582
587.3401	1.15823
588.3044	1.177
589.2686	1.18793
590.2328	1.19893
591.1971	1.19214
592.1613	1.16237
593.1255	1.12423
594.0898	1.09324
595.054	1.07839
596.0182	1.07151
596.9825	1.06453
597.9467	1.06172
598.9109	1.06128
599.8752	1.07438
600.8394	1.0856
601.8036	1.09451
602.7679	1.11415
603.7321	1.13102
604.6964	1.1271
605.6606	1.11975
606.6248	1.15288
607.5891	1.22957
608.5533	1.29125
609.5175	1.31465
610.4818	1.29857
611.446	1.27699
612.4102	1.26027
613.3745	1.24381
614.3387	1.23233
615.3029	1.22416
616.2672	1.20836
617.2314	1.1615
618.1956	1.09818
619.1599	1.04698
620.1241	1.02369
621.0883	1.0344
622.0526	1.08564
623.0168	1.18816
623.981	1.25486
624.9453	1.23619
625.9095	1.12004
626.8737	1.01824
627.838	0.95641
628.8022	0.93405
629.7664	0.96243
630.7307	1.03377
631.6949	1.08844
632.6591	1.05516
633.6234	0.95656
634.5876	0.88394
635.5518	0.87917
636.5161	0.93239
637.4803	0.98215
638.4445	1.01123
639.4088	1.01889
640.373	1.01361
641.3372	1.00493
642.3015	0.97896
643.2657	0.90717
644.2299	0.83708
645.1942	0.80109
646.1584	0.79955
647.1226	0.8036
648.0869	0.78665
649.0511	0.7564
650.0153	0.73538
650.9796	0.72813
651.9438	0.73536
652.908	0.75729
653.8723	0.80309
654.8365	0.8507
655.8007	0.90015
656.765	0.94862
657.7292	0.97568
658.6934	0.95285
659.6577	0.90663
660.6219	0.86985
661.5861	0.8563
662.5504	0.85567
663.5146	0.84489
664.4788	0.82499
665.4431	0.82465
666.4073	0.84492
667.3715	0.88223
668.3358	0.93809
669.3	1.05888
670.2642	1.16696
671.2285	1.22409
672.1927	1.21845
673.1569	1.20578
674.1212	1.21584
675.0854	1.23927
676.0496	1.28147
677.0139	1.35271
677.9781	1.41478
678.9423	1.37819
679.9066	1.22363
680.8708	1.12367
681.835	1.15826
682.7993	1.31192
683.7635	1.41757
684.7277	1.45163
685.692	1.44649
686.6562	1.40034
687.6204	1.31797
688.5847	1.2328
689.5489	1.16088
690.5131	1.09121
691.4774	1.00316
692.4416	0.89072
693.4058	0.7819
694.3701	0.72965
695.3343	0.73947
696.2985	0.72048
697.2628	0.6334
698.227	0.49137
699.1912	0.37811
700.1555	0.32013
701.1197	0.28909
702.0839	0.26952
703.0482	0.25608
704.0124	0.25432
704.9766	0.27547
705.9409	0.29777
706.9051	0.29973
707.8693	0.27666
708.8336	0.24066
709.7978	0.2089
710.762	0.18206
711.7263	0.15247
712.6905	0.12659
713.6547	0.1089
714.619	0.08145
715.5832	0.02105
716.5474	-0.01758
717.5117	-0.03264
718.4759	-0.02746
719.4401	7.52767E-4
720.4044	0.07245
721.3686	0.13996
722.3328	0.16629
723.2971	0.14892
724.2613	0.11169
725.2255	0.06764
726.1898	0.02582
727.154	0.01942
728.1182	0.06067
729.0825	0.12092
730.0467	0.12518
731.0109	0.04693
731.9752	-0.02242
732.9394	-0.05445
733.9036	-0.05747
734.8679	-0.04985
735.8321	-0.03877
736.7963	-0.02392
737.7606	0.00931
738.7248	0.06317
739.689	0.10649
740.6533	0.11764
741.6175	0.10038
742.5817	0.05712
743.546	-0.01381
744.5102	-0.08668
745.4744	-0.11175
746.4387	-0.08376
747.4029	-0.05569
748.3671	-0.03633
749.3314	-0.01896
750.2956	-0.01137
751.2598	-0.03273
752.2241	-0.03594
753.1883	-0.0066
754.1525	0.03973
755.1168	0.0612
756.081	0.03947
757.0452	-0.01327
758.0095	-0.08951
758.9737	-0.17771
759.9379	-0.23487
760.9022	-0.20399
761.8664	-0.10025
762.8306	-0.02485
763.7949	-0.01181
764.7591	-0.0443
765.7233	-0.07362
766.6876	-0.10173
767.6518	-0.11858
768.616	-0.13255
769.5803	-0.14511
770.5445	-0.15461
771.5087	-0.16857
772.473	-0.16283
773.4372	-0.11924
774.4014	-0.04362
775.3657	0.01539
776.3299	0.02273
777.2941	-0.00337
778.2584	-0.03388
779.2226	-0.06267
780.1868	-0.08986
781.1511	-0.10997
782.1153	-0.11699
783.0795	-0.11205
784.0438	-0.09489
785.008	-0.07069
785.9722	-0.04519
786.9365	-0.02835
787.9007	-0.02775
788.8649	-0.02672
789.8292	-0.01853
790.7934	-0.02706
791.7576	-0.08138
792.7219	-0.14213
793.6861	-0.1768
794.6503	-0.17092
795.6146	-0.14401
796.5788	-0.12344
797.543	-0.10604
798.5073	-0.07821
799.4715	-0.04317
800.4357	-0.00905
801.4	0.02059
802.3642	0.0526
803.3284	0.07351
804.2927	0.07515
805.2569	0.06471
806.2211	0.05824
807.1854	0.03517
808.1496	0.03066
809.1138	0.0617
810.0781	0.12434
811.0423	0.16602
812.0065	0.17554
812.9708	0.16554
813.935	0.13225
814.8992	0.07642
815.8635	0.04054
816.8277	0.07564
817.7919	0.15797
818.7562	0.22955
819.7204	0.26956
820.6846	0.27138
821.6489	0.21449
822.6131	0.08257
823.5773	-0.02795
824.5416	-0.06979
825.5058	-0.04061
826.47	-0.01024
827.4343	0.03458
828.3985	0.08489
829.3627	0.12368
830.327	0.13728
831.2912	0.13515
832.2554	0.10115
833.2197	0.06877
834.1839	0.06915
835.1481	0.10772
836.1124	0.14734
837.0766	0.16148
838.0408	0.15415
839.0051	0.13964
839.9693	0.13007
840.9335	0.13011
841.8978	0.13004
842.862	0.12283
843.8262	0.12282
844.7905	0.14048
845.7547	0.17524
846.7189	0.19255
847.6832	0.17666
848.6474	0.17343
849.6116	0.20204
850.5759	0.26
851.5401	0.26804
852.5043	0.17308
853.4686	0.09009
854.4328	0.07985
855.397	0.15314
856.3613	0.22208
857.3255	0.23937
858.2897	0.23635
859.254	0.2467
860.2182	0.27298
861.1824	0.28932
862.1467	0.28265
863.1109	0.26663
864.0751	0.25432
865.0394	0.24761
866.0036	0.25517
866.9678	0.29619
867.9321	0.35967
868.8963	0.40567
869.8605	0.42634
870.8248	0.43114
871.789	0.45683
872.7532	0.54639
873.7175	0.61264
874.6817	0.59389
875.6459	0.47538
876.6102	0.3887
877.5744	0.37314
878.5386	0.38343
879.5029	0.39458
880.4671	0.40171
881.4313	0.4209
882.3956	0.46931
883.3598	0.51709
884.324	0.53285
885.2883	0.50525
886.2525	0.46471
887.2167	0.43906
888.181	0.42644
889.1452	0.42165
890.1094	0.42408
891.0737	0.43283
892.0379	0.44876
893.0021	0.47299
893.9664	0.48623
894.9306	0.48127
895.8948	0.47592
896.8591	0.51009
897.8233	0.59541
898.7875	0.67688
899.7518	0.71307
900.716	0.69104
901.6802	0.67131
902.6445	0.66587
903.6087	0.67467
904.5729	0.69234
905.5372	0.71324
906.5014	0.71816
907.4656	0.71014
908.4299	0.70143
909.3941	0.69682
910.3583	0.69062
911.3226	0.69228
912.2868	0.71784
913.251	0.74789
914.2153	0.75381
915.1795	0.72396
916.1437	0.6832
917.108	0.65591
918.0722	0.63591
919.0364	0.63987
920.0007	0.69491
920.9649	0.78545
921.9291	0.81002
922.8934	0.75404
923.8576	0.70662
924.8218	0.7067
925.7861	0.75258
926.7503	0.78732
927.7145	0.80959
928.6788	0.82548
929.643	0.83638
930.6072	0.84831
931.5715	0.87672
932.5357	0.93133
933.4999	0.98442
934.4642	1.01139
935.4284	0.99676
936.3926	0.97499
937.3569	0.95032
938.3211	0.94364
939.2853	0.98186
940.2496	1.09433
941.2138	1.19473
942.178	1.20375
943.1423	1.15572
944.1065	1.10885
945.0707	1.07506
946.035	1.06124
946.9992	1.09255
947.9634	1.15607
948.9277	1.20559
949.8919	1.2289
950.8561	1.24109
951.8204	1.2529
952.7846	1.25887
953.7488	1.2829
954.7131	1.34291
955.6773	1.43066
956.6415	1.43403
957.6058	1.32342
958.57	1.21708
959.5342	1.18682
960.4985	1.25225
961.4627	1.30886
962.4269	1.34999
963.3912	1.3786
964.3554	1.39777
965.3196	1.39547
966.2839	1.41633
967.2481	1.49187
968.2123	1.57195
969.1766	1.61344
970.1408	1.58844
971.105	1.56926
972.0693	1.58469
973.0335	1.61336
973.9977	1.63475
974.962	1.64843
975.9262	1.65696
976.8904	1.66168
977.8547	1.67412
978.8189	1.70153
979.7831	1.73714
980.7474	1.77032
981.7116	1.79977
982.6758	1.82701
983.6401	1.85186
984.6043	1.87281
985.5685	1.88455
986.5328	1.87628
987.497	1.84747
988.4612	1.83887
989.4255	1.88284
990.3897	1.96333
991.3539	1.99831
992.3182	1.97048
993.2824	1.9319
994.2466	1.93593
995.2109	1.99387
996.1751	2.02982
997.1393	2.00711
998.1036	1.98024
999.0678	2.00775
1000.032	2.13189
1000.996	2.23449
1001.961	2.2962
1002.925	2.32373
1003.889	2.33171
1004.853	2.32599
1005.817	2.31449
1006.782	2.28887
1007.746	2.27181
1008.71	2.27713
1009.674	2.32077
1010.639	2.36261
1011.603	2.39731
1012.567	2.42457
1013.531	2.44363
1014.496	2.46643
1015.46	2.49525
1016.424	2.53692
1017.388	2.58179
1018.352	2.60577
1019.317	2.55254
1020.281	2.49906
1021.245	2.55768
1022.209	2.69399
1023.174	2.79406
1024.138	2.75373
1025.102	2.65041
1026.066	2.60439
1027.031	2.61431
1027.995	2.65308
1028.959	2.70731
1029.923	2.77649
1030.887	2.86671
1031.852	2.98061
1032.816	3.09056
1033.78	3.17079
1034.744	3.20926
1035.709	3.17102
1036.673	3.03605
1037.637	2.92093
1038.601	2.96447
1039.566	3.18691
1040.53	3.27774
1041.494	3.18698
1042.458	3.06558
1043.423	3.07396
1044.387	3.25952
1045.351	3.40028
1046.315	3.45924
1047.28	3.46291
1048.244	3.45554
1049.208	3.42791
1050.172	3.42878
1051.136	3.4529
1052.101	3.50034
1053.065	3.57596
1054.029	3.73728
1054.993	3.84091
1055.958	3.85702
1056.922	3.83217
1057.886	3.82118
1058.85	3.81692
1059.814	3.83555
1060.779	3.89199
1061.743	3.96159
1062.707	4.01458
1063.671	4.05995
1064.636	4.10296
1065.6	4.13055
1066.564	4.1531
1067.528	4.18971
1068.493	4.28168
1069.457	4.33811
1070.421	4.29031
1071.385	4.17939
1072.35	4.10867
1073.314	4.16202
1074.278	4.24237
1075.242	4.29629
1076.207	4.33041
1077.171	4.36624
1078.135	4.43418
1079.099	4.49951
1080.063	4.51547
1081.028	4.50168
1081.992	4.52346
1082.956	4.63119
1083.92	4.75906
1084.885	4.85063
1085.849	4.89726
1086.813	4.89954
1087.777	4.83044
1088.742	4.74678
1089.706	4.72091
1090.67	4.75689
1091.634	4.83315
1092.599	4.97071
1093.563	5.1293
1094.527	5.21123
1095.491	5.2055
1096.455	5.18375
1097.42	5.23315
1098.384	5.32063
1099.348	5.34146
1100.312	5.28067
1101.277	5.21172
1102.241	5.21163
1103.205	5.27403
1104.169	5.3817
1105.134	5.53464
1106.098	5.66564
1107.062	5.69669
1108.026	5.65333
1108.99	5.64279
1109.955	5.69633
1110.919	5.76748
1111.883	5.75072
1112.847	5.64533
1113.812	5.63585
1114.776	5.77817
1115.74	5.97754
1116.704	6.07466
1117.669	6.06319
1118.633	6.06089
1119.597	6.09336
1120.561	6.15036
1121.526	6.21738
1122.49	6.29494
1123.454	6.34488
1124.418	6.35668
1125.382	6.35959
1126.347	6.39411
1127.311	6.45983
1128.275	6.51481
1129.239	6.53257
1130.204	6.53539
1131.168	6.58534
1132.132	6.69929
1133.096	6.79266
1134.061	6.82191
1135.025	6.79438
1135.989	6.77398
1136.953	6.77617
1137.917	6.80158
1138.882	6.8718
1139.846	6.97747
1140.81	7.04134
1141.774	7.02196
1142.739	7.01263
1143.703	7.05503
1144.667	7.1431
1145.631	7.20826
1146.596	7.2424
1147.56	7.27193
1148.524	7.28413
1149.488	7.27626
1150.453	7.27526
1151.417	7.29077
1152.381	7.32796
1153.345	7.39086
1154.309	7.46699
1155.274	7.51394
1156.238	7.52359
1157.202	7.54807
1158.166	7.61352
1159.131	7.70593
1160.095	7.75997
1161.059	7.75281
1162.023	7.73461
1162.988	7.73234
1163.952	7.76122
1164.916	7.8228
1165.88	7.91776
1166.844	8.0123
1167.809	8.08608
1168.773	8.12677
1169.737	8.13238
1170.701	8.10378
1171.666	8.08701
1172.63	8.10695
1173.594	8.16558
1174.558	8.22268
1175.523	8.27095
1176.487	8.32633
1177.451	8.40082
1178.415	8.49012
1179.38	8.53989
1180.344	8.51958
1181.308	8.52398
1182.272	8.61034
1183.236	8.76659
1184.201	8.84564
1185.165	8.8232
1186.129	8.77664
1187.093	8.74673
1188.058	8.74349
1189.022	8.77219
1189.986	8.84784
1190.95	8.942
1191.915	9.02519
1192.879	9.08065
1193.843	9.14378
1194.807	9.2296
1195.771	9.30806
1196.736	9.36324
1197.7	9.39123
1198.664	9.42211
1199.628	9.44136
1200.593	9.44443
1201.557	9.44256
1202.521	9.44826
1203.485	9.49544
1204.45	9.59
1205.414	9.68186
1206.378	9.73888
1207.342	9.76641
1208.307	9.81459
1209.271	9.89077
1210.235	9.94939
1211.199	9.94581
1212.163	9.89976
1213.128	9.94507
1214.092	10.0917
1215.056	10.24481
1216.02	10.32056
1216.985	10.31895
1217.949	10.34835
1218.913	10.41712
1219.877	10.48821
1220.842	10.54553
1221.806	10.59534
1222.77	10.64004
1223.734	10.66909
1224.698	10.69665
1225.663	10.72616
1226.627	10.76988
1227.591	10.88187
1228.555	11.04769
1229.52	11.17611
1230.484	11.18239
1231.448	11.12498
1232.412	11.13449
1233.377	11.20491
1234.341	11.29102
1235.305	11.37738
1236.269	11.44091
1237.234	11.43328
1238.198	11.38709
1239.162	11.39097
1240.126	11.50421
1241.09	11.65934
1242.055	11.77526
1243.019	11.84453
1243.983	11.89393
1244.947	11.94315
1245.912	12.00877
1246.876	12.09084
1247.84	12.16841
1248.804	12.22746
1249.769	12.24752
1250.733	12.26624
1251.697	12.34415
1252.661	12.45957
1253.625	12.53398
1254.59	12.48413
1255.554	12.42061
1256.518	12.40365
1257.482	12.43169
1258.447	12.49228
1259.411	12.62266
1260.375	12.75496
1261.339	12.84628
1262.304	12.90489
1263.268	12.96378
1264.232	13.04726
1265.196	13.11496
1266.161	13.16872
1267.125	13.20796
1268.089	13.21776
1269.053	13.12916
1270.017	13.06474
1270.982	13.08671
1271.946	13.16988
1272.91	13.23031
1273.874	13.23074
1274.839	13.24242
1275.803	13.26829
1276.767	13.29843
1277.731	13.32484
1278.696	13.35134
1279.66	13.39236
1280.624	13.44697
1281.588	13.48744
1282.552	13.48056
1283.517	13.4079
1284.481	13.36569
1285.445	13.39147
1286.409	13.45288
1287.374	13.48924
1288.338	13.50174
1289.302	13.47442
1290.266	13.39294
1291.231	13.30873
1292.195	13.31884
1293.159	13.42528
1294.123	13.50976
1295.088	13.53734
1296.052	13.54456
1297.016	13.61749
1297.98	13.7301
1298.944	13.75558
1299.909	13.67329
1300.873	13.56755
1301.837	13.52282
1302.801	13.52237
1303.766	13.54519
1304.73	13.59354
1305.694	13.64238
1306.658	13.67468
1307.623	13.69771
1308.587	13.70691
1309.551	13.69201
1310.515	13.68959
1311.479	13.74569
1312.444	13.82407
1313.408	13.89421
1314.372	13.95909
1315.336	14.03083
1316.301	14.10046
1317.265	14.14258
1318.229	14.14684
1319.193	14.11171
1320.158	14.06534
1321.122	14.04429
1322.086	14.04485
1323.05	14.05064
1324.015	14.04511
1324.979	14.0485
1325.943	14.06467
1326.907	14.08317
1327.871	14.11154
1328.836	14.14827
1329.8	14.18021
1330.764	14.18761
1331.728	14.18056
1332.693	14.1793
1333.657	14.18638
1334.621	14.17499
1335.585	14.14961
1336.55	14.11312
1337.514	14.05001
1338.478	13.9591
1339.442	13.88869
1340.406	13.84905
1341.371	13.83419
1342.335	13.85516
1343.299	13.90194
1344.263	13.93098
1345.228	13.92762
1346.192	13.91176
1347.156	13.90281
1348.12	13.88832
1349.085	13.84024
1350.049	13.77939
1351.013	13.74047
1351.977	13.72888
1352.942	13.71348
1353.906	13.70722
1354.87	13.71093
1355.834	13.70859
1356.798	13.66923
1357.763	13.65157
1358.727	13.66741
1359.691	13.68551
1360.655	13.69818
1361.62	13.70147
1362.584	13.72069
1363.548	13.76386
1364.512	13.79589
1365.477	13.80379
1366.441	13.80573
1367.405	13.75091
1368.369	13.60119
1369.333	13.45477
1370.298	13.40045
1371.262	13.4613
1372.226	13.48606
1373.19	13.47571
1374.155	13.47378
1375.119	13.51241
1376.083	13.57458
1377.047	13.56602
1378.012	13.48993
1378.976	13.43644
1379.94	13.4971
1380.904	13.60886
1381.869	13.64677
1382.833	13.6177
1383.797	13.57681
1384.761	13.55963
1385.725	13.54779
1386.69	13.54008
1387.654	13.53929
1388.618	13.53354
1389.582	13.52323
1390.547	13.52132
1391.511	13.50943
1392.475	13.50045
1393.439	13.52319
1394.404	13.58864
1395.368	13.65575
1396.332	13.75766
1397.296	13.84974
1398.26	13.85581
1399.225	13.70848
1400.189	13.61968
1401.153	13.64415
1402.117	13.70909
1403.082	13.69756
1404.046	13.60286
1405.01	13.59441
1405.974	13.68789
1406.939	13.80238
1407.903	13.84948
1408.867	13.84528
1409.831	13.85357
1410.796	13.87656
1411.76	13.88978
1412.724	13.86276
1413.688	13.82507
1414.652	13.81899
1415.617	13.84635
1416.581	13.87332
1417.545	13.89615
1418.509	13.89323
1419.474	13.8213
1420.438	13.70108
1421.402	13.64307
1422.366	13.74887
1423.331	13.83545
1424.295	13.80821
1425.259	13.70542
1426.223	13.67931
1427.188	13.79169
1428.152	13.85352
1429.116	13.78966
1430.08	13.66332
1431.044	13.64594
1432.009	13.74268
1432.973	13.79541
1433.937	13.7676
1434.901	13.7166
1435.866	13.72603
1436.83	13.77915
1437.794	13.83084
1438.758	13.86848
1439.723	13.86748
1440.687	13.79144
1441.651	13.69871
1442.615	13.65065
1443.579	13.64636
1444.544	13.66228
1445.508	13.69667
1446.472	13.72886
1447.436	13.77078
1448.401	13.82441
1449.365	13.85012
1450.329	13.84042
1451.293	13.79444
1452.258	13.71691
1453.222	13.63096
1454.186	13.61331
1455.15	13.67138
1456.115	13.68743
1457.079	13.59519
1458.043	13.45742
1459.007	13.43268
1459.971	13.51329
1460.936	13.61231
1461.9	13.68755
1462.864	13.74908
1463.828	13.82469
1464.793	13.88151
1465.757	13.87543
1466.721	13.79459
1467.685	13.73137
1468.65	13.75094
1469.614	13.7872
1470.578	13.76148
1471.542	13.63197
1472.506	13.57749
1473.471	13.68182
1474.435	13.79957
1475.399	13.81206
1476.363	13.70928
1477.328	13.65438
1478.292	13.65475
1479.256	13.66305
1480.22	13.65373
1481.185	13.64231
1482.149	13.66569
1483.113	13.71334
1484.077	13.71382
1485.042	13.59629
1486.006	13.47601
1486.97	13.50035
1487.934	13.62318
1488.898	13.71837
1489.863	13.7186
1490.827	13.69704
1491.791	13.67541
1492.755	13.67149
1493.72	13.68892
1494.684	13.75468
1495.648	13.78503
1496.612	13.76563
1497.577	13.72401
1498.541	13.68837
1499.505	13.65554
1500.469	13.58376
1501.433	13.48519
1502.398	13.41675
1503.362	13.41833
1504.326	13.46338
1505.29	13.51428
1506.255	13.56222
1507.219	13.59607
1508.183	13.59044
1509.147	13.58432
1510.112	13.59356
1511.076	13.6081
1512.04	13.62007
1513.004	13.62872
1513.969	13.62299
1514.933	13.59342
1515.897	13.54797
1516.861	13.50989
1517.825	13.49232
1518.79	13.48551
1519.754	13.48517
1520.718	13.47845
1521.682	13.43081
1522.647	13.36281
1523.611	13.37669
1524.575	13.49191
1525.539	13.61297
1526.504	13.65021
1527.468	13.64609
1528.432	13.62593
1529.396	13.59009
1530.36	13.5647
1531.325	13.57636
1532.289	13.57674
1533.253	13.55986
1534.217	13.53589
1535.182	13.48093
1536.146	13.36661
1537.11	13.29684
1538.074	13.29929
1539.039	13.33839
1540.003	13.34516
1540.967	13.33336
1541.931	13.33917
1542.896	13.35713
1543.86	13.37854
1544.824	13.40268
1545.788	13.42574
1546.752	13.44757
1547.717	13.4688
1548.681	13.47152
1549.645	13.45729
1550.609	13.44212
1551.574	13.43167
1552.538	13.40945
1553.502	13.34747
1554.466	13.23964
1555.431	13.17425
1556.395	13.19757
1557.359	13.27184
1558.323	13.31763
1559.287	13.33029
1560.252	13.32529
1561.216	13.29613
1562.18	13.26733
1563.144	13.26816
1564.109	13.27771
1565.073	13.28844
1566.037	13.30791
1567.001	13.31371
1567.966	13.27906
1568.93	13.23331
1569.894	13.20896
1570.858	13.22021
1571.823	13.20953
1572.787	13.16465
1573.751	13.13931
1574.715	13.16269
1575.679	13.211
1576.644	13.24541
1577.608	13.26508
1578.572	13.26962
1579.536	13.26779
1580.501	13.24415
1581.465	13.17721
1582.429	13.10402
1583.393	13.05968
1584.358	13.04605
1585.322	13.04114
1586.286	13.05647
1587.25	13.07911
1588.214	13.09684
1589.179	13.10006
1590.143	13.06261
1591.107	12.97663
1592.071	12.90824
1593.036	12.93699
1594	13.01476
1594.964	13.06183
1595.928	13.06752
1596.893	13.05168
1597.857	13.04563
1598.821	13.00838
1599.785	12.92492
1600.75	12.83357
1601.714	12.77313
1602.678	12.76445
1603.642	12.7306
1604.606	12.65946
1605.571	12.60512
1606.535	12.62968
1607.499	12.70334
1608.463	12.75688
1609.428	12.78998
1610.392	12.804
1611.356	12.76599
1612.32	12.69995
1613.285	12.61856
1614.249	12.54332
1615.213	12.50764
1616.177	12.53042
1617.141	12.53582
1618.106	12.49747
1619.07	12.43785
1620.034	12.38799
1620.998	12.35496
1621.963	12.34006
1622.927	12.32457
1623.891	12.29093
1624.855	12.22618
1625.82	12.15967
1626.784	12.11089
1627.748	12.07624
1628.712	12.06103
1629.677	12.11219
1630.641	12.13868
1631.605	12.10902
1632.569	12.04499
1633.533	12.01609
1634.498	12.01939
1635.462	11.96698
1636.426	11.83661
1637.39	11.70863
1638.355	11.67066
1639.319	11.69003
1640.283	11.72358
1641.247	11.76514
1642.212	11.77453
1643.176	11.69893
1644.14	11.63154
1645.104	11.63059
1646.068	11.68338
1647.033	11.66298
1647.997	11.56254
1648.961	11.47137
1649.925	11.41553
1650.89	11.38728
1651.854	11.39807
1652.818	11.42529
1653.782	11.42023
1654.747	11.35454
1655.711	11.30878
1656.675	11.35244
1657.639	11.42277
1658.604	11.45659
1659.568	11.43542
1660.532	11.42458
1661.496	11.40968
1662.46	11.39329
1663.425	11.40708
1664.389	11.42351
1665.353	11.35523
1666.317	11.23979
1667.282	11.16385
1668.246	11.16728
1669.21	11.17596
1670.174	11.15006
1671.139	11.1187
1672.103	11.12134
1673.067	11.16732
1674.031	11.19326
1674.995	11.18254
1675.96	11.14528
1676.924	11.11103
1677.888	11.08721
1678.852	11.04883
1679.817	11.00041
1680.781	10.96597
1681.745	10.94391
1682.709	10.91431
1683.674	10.9099
1684.638	10.91393
1685.602	10.88029
1686.566	10.80404
1687.531	10.76322
1688.495	10.74491
1689.459	10.72965
1690.423	10.70868
1691.387	10.68
1692.352	10.65263
1693.316	10.63999
1694.28	10.63818
1695.244	10.63143
1696.209	10.61237
1697.173	10.57917
1698.137	10.53793
1699.101	10.49138
1700.066	10.43823
1701.03	10.3854
1701.994	10.32118
1702.958	10.2627
1703.922	10.27336
1704.887	10.32168
1705.851	10.31697
1706.815	10.24748
1707.779	10.21035
1708.744	10.26761
1709.708	10.31238
1710.672	10.31913
1711.636	10.29503
1712.601	10.25621
1713.565	10.19664
1714.529	10.11351
1715.493	10.01842
1716.458	9.95208
1717.422	9.97301
1718.386	10.02359
1719.35	10.01311
1720.314	9.91736
1721.279	9.85047
1722.243	9.83891
1723.207	9.84078
1724.171	9.84739
1725.136	9.87232
1726.1	9.92318
1727.064	9.98431
1728.028	9.98636
1728.993	9.89291
1729.957	9.78227
1730.921	9.72574
1731.885	9.70425
1732.849	9.67504
1733.814	9.62113
1734.778	9.58002
1735.742	9.56933
1736.706	9.56162
1737.671	9.53278
1738.635	9.49735
1739.599	9.50088
1740.563	9.52789
1741.528	9.53738
1742.492	9.48441
1743.456	9.44537
1744.42	9.49102
1745.385	9.53353
1746.349	9.49785
1747.313	9.37139
1748.277	9.31009
1749.241	9.31969
1750.206	9.31591
1751.17	9.1933
1752.134	9.06794
1753.098	9.11803
1754.063	9.26298
1755.027	9.34858
1755.991	9.26138
1756.955	9.2095
1757.92	9.22159
1758.884	9.24285
1759.848	9.21779
1760.812	9.16251
1761.776	9.14997
1762.741	9.16316
1763.705	9.15276
1764.669	9.09963
1765.633	9.0342
1766.598	8.98346
1767.562	8.95027
1768.526	8.90703
1769.49	8.83939
1770.455	8.80326
1771.419	8.81072
1772.383	8.82369
1773.347	8.80963
1774.312	8.77563
1775.276	8.72399
1776.24	8.66095
1777.204	8.61467
1778.168	8.60173
1779.133	8.59544
1780.097	8.59573
1781.061	8.59795
1782.025	8.58407
1782.99	8.55424
1783.954	8.55103
1784.918	8.59229
1785.882	8.6149
1786.847	8.54627
1787.811	8.46349
1788.775	8.41241
1789.739	8.39166
1790.703	8.36961
1791.668	8.34372
1792.632	8.33139
1793.596	8.33221
1794.56	8.31611
1795.525	8.22559
1796.489	8.10854
1797.453	8.04834
1798.417	8.07551
1799.382	8.05834
1800.346	7.95969
1801.31	7.88498
1802.274	7.87514
1803.239	7.90564
1804.203	7.90367
1805.167	7.87855
1806.131	7.89103
1807.095	7.98353
1808.06	8.03858
1809.024	7.95857
1809.988	7.84694
1810.952	7.79277
1811.917	7.79863
1812.881	7.76837
1813.845	7.70344
1814.809	7.64746
1815.774	7.61214
1816.738	7.57857
1817.702	7.54898
1818.666	7.5261
1819.63	7.51083
1820.595	7.51462
1821.559	7.49929
1822.523	7.42881
1823.487	7.35603
1824.452	7.3547
1825.416	7.38859
1826.38	7.37894
1827.344	7.33996
1828.309	7.29739
1829.273	7.23579
1830.237	7.19561
1831.201	7.23089
1832.166	7.25773
1833.13	7.14501
1834.094	6.93962
1835.058	6.87876
1836.022	6.9478
1836.987	7.01024
1837.951	7.00244
1838.915	6.98409
1839.879	6.95622
1840.844	6.93723
1841.808	6.96526
1842.772	7.02839
1843.736	7.01614
1844.701	6.92666
1845.665	6.82794
1846.629	6.78189
1847.593	6.75536
1848.557	6.71153
1849.522	6.64923
1850.486	6.59711
1851.45	6.5523
1852.414	6.50258
1853.379	6.45311
1854.343	6.41926
1855.307	6.40949
1856.271	6.41832
1857.236	6.43667
1858.2	6.45373
1859.164	6.45079
1860.128	6.42582
1861.093	6.39547
1862.057	6.36828
1863.021	6.34594
1863.985	6.32782
1864.949	6.30084
1865.914	6.23745
1866.878	6.13447
1867.842	6.07301
1868.806	6.08005
1869.771	6.10316
1870.735	6.12314
1871.699	6.13577
1872.663	6.12854
1873.628	6.11973
1874.592	6.10648
1875.556	6.04177
1876.52	5.98859
1877.484	6.03522
1878.449	6.04687
1879.413	5.93789
1880.377	5.74923
1881.341	5.70063
1882.306	5.76409
1883.27	5.81475
1884.234	5.79091
1885.198	5.75661
1886.163	5.74167
1887.127	5.7363
1888.091	5.73313
1889.055	5.73139
1890.02	5.68157
1890.984	5.58307
1891.948	5.50161
1892.912	5.50392
1893.876	5.51539
1894.841	5.4876
1895.805	5.44622
1896.769	5.43309
1897.733	5.46309
1898.698	5.43174
1899.662	5.32514
1900.626	5.2247
1901.59	5.22102
1902.555	5.24769
1903.519	5.27552
1904.483	5.29018
1905.447	5.24736
1906.411	5.12632
1907.376	5.04338
1908.34	5.02665
1909.304	5.05685
1910.268	5.11941
1911.233	5.1639
1912.197	5.15493
1913.161	5.09606
1914.125	5.00565
1915.09	4.87735
1916.054	4.78419
1917.018	4.73304
1917.982	4.70239
1918.947	4.66724
1919.911	4.65754
1920.875	4.71642
1921.839	4.83044
1922.803	4.84807
1923.768	4.73776
1924.732	4.64208
1925.696	4.59866
1926.66	4.57841
1927.625	4.55742
1928.589	4.53554
1929.553	4.51928
1930.517	4.5112
1931.482	4.48704
1932.446	4.44522
1933.41	4.42008
1934.374	4.42939
1935.339	4.45209
1936.303	4.45523
1937.267	4.4433
1938.231	4.43111
1939.195	4.42261
1940.16	4.40993
1941.124	4.39385
1942.088	4.38342
1943.052	4.3823
1944.017	4.36745
1944.981	4.31487
1945.945	4.23968
1946.909	4.16829
1947.874	4.10744
1948.838	4.08389
1949.802	4.08978
1950.766	4.08299
1951.73	4.04616
1952.695	3.9976
1953.659	3.94858
1954.623	3.91534
1955.587	3.90954
1956.552	3.931
1957.516	3.9388
1958.48	3.93432
1959.444	3.9184
1960.409	3.88942
1961.373	3.85368
1962.337	3.81123
1963.301	3.76913
1964.266	3.7445
1965.23	3.74177
1966.194	3.72114
1967.158	3.68176
1968.122	3.64639
1969.087	3.61277
1970.051	3.59801
1971.015	3.63194
1971.979	3.68634
1972.944	3.68211
1973.908	3.6174
1974.872	3.56984
1975.836	3.54177
1976.801	3.52132
1977.765	3.52865
1978.729	3.52755
1979.693	3.49869
1980.657	3.44892
1981.622	3.36618
1982.586	3.2477
1983.55	3.1794
1984.514	3.18814
1985.479	3.22566
1986.443	3.2743
1987.407	3.30909
[truncated: 1,470 more rows]

## Sheet: G-ASA Raman
58.1554	11.80363
59.11963	11.89348
60.08386	11.96508
61.0481	11.99359
62.01233	11.97708
62.97656	11.93461
63.9408	11.80586
64.90503	11.69114
65.86926	11.6525
66.8335	11.72808
67.79773	11.8523
68.76196	11.956
69.7262	12.05092
70.69043	12.10477
71.65466	12.0815
72.6189	11.97411
73.58313	11.85421
74.54736	11.71542
75.5116	11.57157
76.47583	11.48501
77.44006	11.50603
78.4043	11.68947
79.36853	11.79837
80.33276	11.77232
81.297	11.69194
82.26123	11.63901
83.22546	11.65745
84.1897	11.74255
85.15393	11.78923
86.11816	11.80261
87.0824	11.77611
88.04663	11.68183
89.01086	11.49978
89.9751	11.30788
90.93933	11.24634
91.90356	11.36919
92.8678	11.52932
93.83203	11.68233
94.79626	11.83641
95.7605	11.92388
96.72473	11.853
97.68896	11.6438
98.6532	11.45956
99.61743	11.37408
100.5817	11.4025
101.5459	11.45755
102.5101	11.57852
103.4744	11.71712
104.4386	11.82736
105.4028	11.89362
106.3671	11.91505
107.3313	11.88957
108.2955	11.77965
109.2598	11.65691
110.224	11.52846
111.1882	11.39818
112.1525	11.29365
113.1167	11.25825
114.0809	11.30841
115.0452	11.39149
116.0094	11.49968
116.9736	11.6281
117.9379	11.75511
118.9021	11.90795
119.8663	12.07086
120.8306	12.14073
121.7948	12.04312
122.759	11.79881
123.7233	11.64707
124.6875	11.63278
125.6517	11.69048
126.616	11.78368
127.5802	11.90681
128.5444	12.03195
129.5087	12.08707
130.4729	11.98753
131.4371	11.88774
132.4014	11.81739
133.3656	11.77969
134.3298	11.76228
135.2941	11.75986
136.2583	11.78292
137.2225	11.78785
138.1868	11.74171
139.151	11.66931
140.1152	11.61797
141.0795	11.62802
142.0437	11.67445
143.0079	11.6893
143.9722	11.63911
144.9364	11.55916
145.9006	11.56076
146.8649	11.74507
147.8291	11.9279
148.7933	12.02283
149.7576	12.02145
150.7218	11.95156
151.686	11.83721
152.6503	11.54779
153.6145	11.3934
154.5787	11.47192
155.543	11.70922
156.5072	11.96283
157.4714	12.17057
158.4357	12.31323
159.3999	12.32788
160.3641	12.09706
161.3284	11.77898
162.2926	11.60867
163.2568	11.75263
164.2211	11.9867
165.1853	12.09273
166.1495	12.04508
167.1138	11.93218
168.078	11.88101
169.0422	11.97761
170.0065	12.04672
170.9707	12.04877
171.9349	12.00348
172.8992	11.95481
173.8634	11.95175
174.8276	12.01834
175.7919	12.04911
176.7561	11.98156
177.7203	11.88923
178.6846	11.83469
179.6488	11.87955
180.613	11.96716
181.5773	11.99829
182.5415	11.95792
183.5057	11.89492
184.47	11.87132
185.4342	11.96095
186.3985	12.00696
187.3627	11.92677
188.3269	11.76
189.2912	11.60709
190.2554	11.55416
191.2196	11.6419
192.1839	11.73346
193.1481	11.86124
194.1123	11.97766
195.0766	12.04116
196.0408	12.008
197.005	11.91137
197.9693	11.83252
198.9335	11.76957
199.8977	11.73434
200.862	11.74103
201.8262	11.82327
202.7904	11.89662
203.7547	11.92274
204.7189	11.90968
205.6831	11.88411
206.6474	11.86465
207.6116	11.85544
208.5758	11.83801
209.5401	11.78909
210.5043	11.74428
211.4685	11.73448
212.4328	11.7864
213.397	11.8755
214.3612	11.93459
215.3255	11.9559
216.2897	11.95294
217.2539	11.93679
218.2182	11.90457
219.1824	11.8737
220.1466	11.85747
221.1109	11.85113
222.0751	11.83654
223.0393	11.7961
224.0036	11.7129
224.9678	11.67013
225.932	11.69424
226.8963	11.73859
227.8605	11.77231
228.8247	11.78321
229.789	11.778
230.7532	11.76813
231.7174	11.74598
232.6817	11.7304
233.6459	11.73508
234.6101	11.76302
235.5744	11.79049
236.5386	11.80467
237.5028	11.81248
238.4671	11.83264
239.4313	11.88216
240.3955	11.97184
241.3598	12.00555
242.324	11.92517
243.2882	11.82678
244.2525	11.76412
245.2167	11.75797
246.1809	11.78198
247.1452	11.7949
248.1094	11.79797
249.0736	11.79469
250.0379	11.78525
251.0021	11.76755
251.9663	11.7333
252.9306	11.65451
253.8948	11.56324
254.859	11.516
255.8233	11.54309
256.7875	11.63949
257.7517	11.71146
258.7159	11.71631
259.6802	11.72057
260.6444	11.75891
261.6086	11.83931
262.5729	11.91793
263.5371	11.95042
264.5013	11.93685
265.4656	11.89021
266.4298	11.78601
267.394	11.62598
268.3583	11.52926
269.3225	11.5571
270.2867	11.63906
271.251	11.70961
272.2152	11.7511
273.1794	11.76585
274.1437	11.75822
275.1079	11.69738
276.0721	11.64198
277.0364	11.59831
278.0006	11.56783
278.9648	11.56709
279.9291	11.63943
280.8933	11.77065
281.8575	11.86178
282.8218	11.87672
283.786	11.82036
284.7502	11.75972
285.7145	11.65659
286.6787	11.57343
287.6429	11.5523
288.6072	11.60058
289.5714	11.68675
290.5356	11.77307
291.4999	11.87916
292.4641	11.93833
293.4283	11.88318
294.3926	11.75206
295.3568	11.66951
296.321	11.73437
297.2853	11.86914
298.2495	11.94659
299.2137	11.93193
300.178	11.85615
301.1422	11.80855
302.1064	11.85433
303.0707	11.86944
304.0349	11.78802
304.9991	11.63323
305.9634	11.51259
306.9276	11.56506
307.8918	11.78533
308.8561	11.90503
309.8203	11.80439
310.7845	11.55962
311.7488	11.44388
312.713	11.5865
313.6772	11.76521
314.6415	11.83757
315.6057	11.79214
316.57	11.7019
317.5342	11.67089
318.4984	11.74595
319.4627	11.78882
320.4269	11.74021
321.3911	11.64258
322.3554	11.57228
323.3196	11.54785
324.2838	11.57072
325.2481	11.66954
326.2123	11.86607
327.1765	12.08225
328.1408	12.17791
329.105	12.0113
330.0692	11.86677
331.0335	11.78257
331.9977	11.74857
332.9619	11.73534
333.9262	11.71726
334.8904	11.69811
335.8546	11.71826
336.8189	11.81525
337.7831	11.93902
338.7473	11.98837
339.7116	11.88814
340.6758	11.78035
341.64	11.71146
342.6043	11.68343
343.5685	11.69092
344.5327	11.74604
345.497	11.87149
346.4612	11.95496
347.4254	11.95735
348.3897	11.92268
349.3539	11.89458
350.3181	11.87163
351.2824	11.86294
352.2466	11.88843
353.2108	11.94774
354.1751	12.00597
355.1393	12.02364
356.1035	11.96842
357.0678	11.91695
358.032	11.84706
358.9962	11.78513
359.9605	11.76502
360.9247	11.8651
361.8889	12.00878
362.8532	12.02722
363.8174	11.88432
364.7816	11.70428
365.7459	11.63135
366.7101	11.80427
367.6743	11.9315
368.6386	11.9756
369.6028	11.96767
370.567	11.9517
371.5313	11.94964
372.4955	11.95878
373.4597	11.96823
374.424	11.97186
375.3882	11.97955
376.3524	12.00646
377.3167	12.10161
378.2809	12.16116
379.2451	12.11861
380.2094	12.01356
381.1736	11.9291
382.1378	11.94749
383.1021	12.07615
384.0663	12.1256
385.0305	12.04415
385.9948	11.92439
386.959	11.84562
387.9232	11.8272
388.8875	11.82761
389.8517	11.81865
390.8159	11.80574
391.7802	11.81366
392.7444	11.87727
393.7086	12.02227
394.6729	12.09127
395.6371	11.96371
396.6013	11.82421
397.5656	11.79773
398.5298	12.00108
399.494	12.2165
400.4583	12.25607
401.4225	12.13933
402.3867	11.99409
403.351	11.9067
404.3152	11.8941
405.2794	11.88591
406.2437	11.84878
407.2079	11.83081
408.1721	11.87466
409.1364	12.03717
410.1006	12.21042
411.0648	12.25987
412.0291	12.18698
412.9933	12.10308
413.9576	12.08636
414.9218	12.17432
415.886	12.22965
416.8503	12.23315
417.8145	12.22278
418.7787	12.22621
419.743	12.26117
420.7072	12.30059
421.6714	12.30508
422.6357	12.27182
423.5999	12.22561
424.5641	12.18105
425.5284	12.13835
426.4926	12.09273
427.4568	12.02309
428.4211	11.96229
429.3853	11.93935
430.3495	11.975
431.3138	12.03939
432.278	12.08778
433.2422	12.11869
434.2065	12.14051
435.1707	12.1564
436.1349	12.16498
437.0992	12.17784
438.0634	12.19896
439.0276	12.22263
439.9919	12.24318
440.9561	12.25752
441.9203	12.26514
442.8846	12.26628
443.8488	12.26119
444.813	12.25166
445.7773	12.23742
446.7415	12.21483
447.7057	12.19634
448.67	12.16692
449.6342	12.15214
450.5984	12.18454
451.5627	12.28896
452.5269	12.40544
453.4911	12.42694
454.4554	12.33751
455.4196	12.22825
456.3838	12.13499
457.3481	12.05537
458.3123	12.03089
459.2765	12.11872
460.2408	12.22786
461.205	12.28842
462.1692	12.27374
463.1335	12.22317
464.0977	12.20183
465.0619	12.21776
466.0262	12.21064
466.9904	12.12989
467.9546	11.95357
468.9189	11.88532
469.8831	12.01556
470.8473	12.19604
471.8116	12.3388
472.7758	12.41938
473.74	12.44348
474.7043	12.3952
475.6685	12.26907
476.6327	12.16279
477.597	12.12867
478.5612	12.17625
479.5254	12.18496
480.4897	12.12039
481.4539	12.04158
482.4181	11.97734
483.3824	11.93486
484.3466	11.91402
485.3108	11.92258
486.2751	11.95951
487.2393	11.99436
488.2035	12.01318
489.1678	12.01567
490.132	12.02163
491.0962	12.06041
492.0605	12.0719
493.0247	12.02652
493.9889	11.92083
494.9532	11.80024
495.9174	11.67353
496.8816	11.55266
497.8459	11.51041
498.8101	11.59122
499.7743	11.7756
500.7386	11.90112
501.7028	11.95183
502.667	11.96255
503.6313	11.92231
504.5955	11.83151
505.5597	11.74732
506.524	11.70107
507.4882	11.68869
508.4524	11.70722
509.4167	11.76409
510.3809	11.84402
511.3451	11.88846
512.3093	11.87717
513.2736	11.8498
514.2378	11.81547
515.202	11.77706
516.1663	11.7419
517.1305	11.70086
518.0947	11.66777
519.059	11.66966
520.0232	11.71641
520.9874	11.78258
521.9517	11.80797
522.9159	11.7583
523.8801	11.7265
524.8444	11.75833
525.8086	11.84034
526.7728	11.90952
527.7371	11.94803
528.7013	11.96934
529.6655	11.98704
530.6298	12.00387
531.594	12.00932
532.5582	11.97391
533.5225	11.88115
534.4867	11.82635
535.4509	11.85911
536.4152	11.96343
537.3794	12.01695
538.3436	11.97659
539.3079	11.92005
540.2721	11.88058
541.2363	11.86198
542.2006	11.86083
543.1648	11.8846
544.129	11.92986
545.0933	11.96146
546.0575	11.97402
547.0217	11.96912
547.986	11.94673
548.9502	11.86001
549.9144	11.80256
550.8787	11.82094
551.8429	11.90134
552.8071	11.96622
553.7714	11.94143
554.7356	11.86914
555.6998	11.84502
556.6641	11.8937
557.6283	11.97701
558.5925	12.01726
559.5568	11.98824
560.521	11.9508
561.4852	11.91836
562.4495	11.89117
563.4137	11.86565
564.3779	11.81529
565.3422	11.77896
566.3064	11.81711
567.2706	11.93494
568.2349	12.0501
569.1991	12.03031
570.1634	11.83931
571.1276	11.71613
572.0919	11.74388
573.0561	11.87416
574.0203	11.94008
574.9846	11.88231
575.9488	11.81843
576.913	11.79519
577.8773	11.81228
578.8415	11.84543
579.8057	11.8963
580.77	11.95295
581.7342	11.95575
582.6984	11.87881
583.6627	11.76823
584.6269	11.72184
585.5911	11.82079
586.5554	11.89211
587.5196	11.88237
588.4838	11.82316
589.4481	11.79359
590.4123	11.84993
591.3765	11.93851
592.3408	12.00399
593.305	12.04069
594.2692	12.06126
595.2335	12.09298
596.1977	12.15362
597.1619	12.14792
598.1262	12.01275
599.0904	11.80928
600.0546	11.68853
601.0189	11.7327
601.9831	11.78517
602.9473	11.75726
603.9116	11.67028
604.8758	11.62059
605.84	11.71192
606.8043	11.90363
607.7685	12.06649
608.7327	12.19327
609.697	12.26378
610.6612	12.23726
611.6254	12.00393
612.5897	11.82702
613.5539	11.73977
614.5181	11.72854
615.4824	11.76507
616.4466	11.92449
617.4108	12.07584
618.3751	12.07335
619.3393	11.92251
620.3035	11.76122
621.2678	11.74685
622.232	11.89358
623.1962	11.99611
624.1605	12.01835
625.1247	11.98348
626.0889	11.94161
627.0532	11.8704
628.0174	11.82071
628.9816	11.81368
629.9459	11.83862
630.9101	11.86829
631.8743	11.87749
632.8386	11.88633
633.8028	11.94845
634.767	12.07253
635.7313	12.18275
636.6955	12.16733
637.6597	11.95581
638.624	11.81851
639.5882	11.84291
640.5524	11.94535
641.5167	11.99128
642.4809	11.922
643.4451	11.8432
644.4094	11.78835
645.3736	11.75963
646.3378	11.75576
647.3021	11.78953
648.2663	11.84922
649.2305	11.90358
650.1948	11.95442
651.159	11.98781
652.1232	11.98161
653.0875	11.90832
654.0517	11.84437
655.0159	11.80734
655.9802	11.78044
656.9444	11.74063
657.9086	11.62281
658.8729	11.53588
659.8371	11.57987
660.8013	11.72841
661.7656	11.87112
662.7298	11.90824
663.694	11.85803
664.6583	11.83986
665.6225	11.87275
666.5867	11.91239
667.551	11.89829
668.5152	11.73126
669.4794	11.65199
670.4437	11.77023
671.4079	11.96166
672.3721	12.0495
673.3364	11.85054
674.3006	11.62739
675.2648	11.58264
676.2291	11.69404
677.1933	11.83662
678.1575	11.92129
679.1218	11.95009
680.086	11.94536
681.0502	11.90073
682.0145	11.8415
682.9787	11.79753
683.9429	11.80138
684.9072	11.7741
685.8714	11.65151
686.8356	11.50706
687.7999	11.44357
688.7641	11.58889
689.7283	11.75642
690.6926	11.79794
691.6568	11.73109
692.621	11.64845
693.5853	11.63269
694.5495	11.67465
695.5137	11.67245
696.478	11.60291
697.4422	11.52525
698.4064	11.51062
699.3707	11.62907
700.3349	11.70941
701.2991	11.75366
702.2634	11.75506
703.2276	11.70549
704.1918	11.49217
705.1561	11.31256
706.1203	11.34
707.0845	11.5252
708.0488	11.69882
709.013	11.72143
709.9772	11.62124
710.9415	11.54051
711.9057	11.48213
712.8699	11.44517
713.8342	11.43142
714.7984	11.45565
715.7626	11.4781
716.7269	11.49998
717.6911	11.51818
718.6553	11.52887
719.6196	11.5361
720.5838	11.52911
721.548	11.47077
722.5123	11.3906
723.4765	11.35857
724.4407	11.471
725.405	11.66218
726.3692	11.7555
727.3334	11.7395
728.2977	11.67704
729.2619	11.62466
730.2261	11.58216
731.1904	11.55563
732.1546	11.55339
733.1188	11.56229
734.0831	11.56634
735.0473	11.5502
736.0115	11.54628
736.9758	11.58029
737.94	11.63174
738.9042	11.6646
739.8685	11.61699
740.8327	11.55705
741.7969	11.61635
742.7612	11.78584
743.7254	11.92241
744.6896	11.86013
745.6539	11.57253
746.6181	11.43407
747.5823	11.50985
748.5466	11.67114
749.5108	11.77603
750.475	11.80215
751.4393	11.79953
752.4035	11.73622
753.3677	11.65276
754.332	11.59879
755.2962	11.61655
756.2604	11.64723
757.2247	11.649
758.1889	11.6313
759.1531	11.6211
760.1174	11.65219
761.0816	11.70846
762.0458	11.71527
763.0101	11.66129
763.9743	11.60912
764.9385	11.62709
765.9028	11.76516
766.867	11.8462
767.8312	11.84365
768.7955	11.79087
769.7597	11.72757
770.7239	11.60718
771.6882	11.52622
772.6524	11.53369
773.6166	11.59223
774.5809	11.64256
775.5451	11.6202
776.5093	11.59579
777.4736	11.68495
778.4378	11.86854
779.402	12.01926
780.3663	12.01893
781.3305	11.87388
782.2947	11.74791
783.259	11.63351
784.2232	11.56126
785.1874	11.56778
786.1517	11.74515
787.1159	11.84238
788.0801	11.80312
789.0444	11.70403
790.0086	11.62385
790.9728	11.579
791.9371	11.54966
792.9013	11.51999
793.8655	11.5001
794.8298	11.51019
795.794	11.57198
796.7582	11.66735
797.7225	11.79807
798.6867	11.9573
799.6509	12.06385
800.6152	12.01393
801.5794	11.79795
802.5436	11.68345
803.5079	11.70478
804.4721	11.77797
805.4363	11.82021
806.4006	11.83088
807.3648	11.81206
808.329	11.72785
809.2933	11.63022
810.2575	11.57458
811.2217	11.61891
812.186	11.66074
813.1502	11.63708
814.1144	11.58205
815.0787	11.56116
816.0429	11.65004
817.0071	11.77525
817.9714	11.83138
818.9356	11.82197
819.8998	11.7896
820.8641	11.75911
821.8283	11.72964
822.7925	11.71937
823.7568	11.73661
824.721	11.75921
825.6852	11.76589
826.6495	11.7554
827.6137	11.73254
828.5779	11.68621
829.5422	11.63006
830.5064	11.57789
831.4706	11.48501
832.4349	11.44791
833.3991	11.53655
834.3633	11.69251
835.3276	11.81931
836.2918	11.87528
837.256	11.87795
838.2203	11.8047
839.1845	11.67843
840.1487	11.59659
841.113	11.66414
842.0772	11.84579
843.0414	11.97362
844.0057	12.04553
844.9699	12.06406
845.9341	12.01574
846.8984	11.86206
847.8626	11.76917
848.8268	11.76894
849.7911	11.80897
850.7553	11.82873
851.7195	11.8159
852.6838	11.79913
853.648	11.77651
854.6122	11.75121
855.5765	11.72812
856.5407	11.70069
857.5049	11.68241
858.4692	11.69488
859.4334	11.72503
860.3976	11.74054
861.3619	11.69546
862.3261	11.63548
863.2903	11.65214
864.2546	11.74037
865.2188	11.82029
866.183	11.81169
867.1473	11.71683
868.1115	11.64854
869.0757	11.60912
870.04	11.60547
871.0042	11.65194
871.9684	11.79404
872.9327	11.88122
873.8969	11.86298
874.8611	11.80898
875.8254	11.80685
876.7896	11.94022
877.7538	12.02756
878.7181	12.00499
879.6823	11.92615
880.6465	11.87072
881.6108	11.89566
882.575	11.92738
883.5392	11.91739
884.5035	11.87479
885.4677	11.82776
886.4319	11.77417
887.3962	11.73203
888.3604	11.73697
889.3246	11.78822
890.2889	11.86283
891.2531	11.96439
892.2173	12.08781
893.1816	12.14223
894.1458	12.11335
895.11	12.04995
896.0743	11.99472
897.0385	11.93407
898.0027	11.92573
898.967	12.02162
899.9312	12.13879
900.8954	12.18171
901.8597	12.03403
902.8239	11.96051
903.7881	12.04698
904.7524	12.20842
905.7166	12.31987
906.6808	12.33589
907.6451	12.30973
908.6093	12.23756
909.5735	12.14551
910.5378	12.08326
911.502	12.08979
912.4662	12.12958
913.4305	12.17088
914.3947	12.21221
915.3589	12.25346
916.3232	12.3096
917.2874	12.36561
918.2516	12.35951
919.2159	12.28416
920.1801	12.20625
921.1443	12.19925
922.1086	12.27005
923.0728	12.31745
924.037	12.32486
925.0013	12.31935
925.9655	12.33353
926.9297	12.36101
927.894	12.42814
928.8582	12.59581
929.8224	12.78211
930.7867	12.86117
931.7509	12.69677
932.7151	12.58557
933.6794	12.59987
934.6436	12.69057
935.6078	12.77408
936.5721	12.84709
937.5363	12.89103
938.5005	12.88061
939.4648	12.8341
940.429	12.79535
941.3932	12.79455
942.3575	12.80401
943.3217	12.78912
944.2859	12.75629
945.2502	12.73983
946.2144	12.77593
947.1786	12.84482
948.1429	12.90208
949.1071	12.94467
950.0714	12.97674
951.0356	12.99226
951.9998	12.98996
952.9641	12.99831
953.9283	13.01137
954.8925	13.04751
955.8568	13.15589
956.821	13.39034
957.7852	13.51292
958.7495	13.44855
959.7137	13.2951
960.6779	13.20967
961.6422	13.25341
962.6064	13.28339
963.5706	13.24989
964.5349	13.19739
965.4991	13.20258
966.4633	13.35591
967.4276	13.47242
968.3918	13.47254
969.356	13.40286
970.3203	13.36993
971.2845	13.46913
972.2487	13.55752
973.213	13.51673
974.1772	13.3856
975.1414	13.30968
976.1057	13.4618
977.0699	13.65485
978.0341	13.6671
978.9984	13.51041
979.9626	13.3538
980.9268	13.32149
981.8911	13.38172
982.8553	13.49064
983.8195	13.64307
984.7838	13.78563
985.748	13.87116
986.7122	13.90288
987.6765	13.877
988.6407	13.77972
989.6049	13.68621
990.5692	13.71237
991.5334	13.87591
992.4976	13.99728
993.4619	14.05294
994.4261	14.06865
995.3903	14.07262
996.3546	14.04657
997.3188	14.04015
998.283	14.07169
999.2473	14.1214
1000.211	14.14699
1001.176	14.09914
1002.14	14.094
1003.104	14.21071
1004.068	14.38168
1005.033	14.44292
1005.997	14.25107
1006.961	14.08691
1007.925	14.01112
1008.89	14.02277
1009.854	14.11104
1010.818	14.41693
1011.782	14.6789
1012.747	14.71827
1013.711	14.57477
1014.675	14.46837
1015.639	14.53998
1016.603	14.65797
1017.568	14.72379
1018.532	14.73347
1019.496	14.72879
1020.46	14.74784
1021.425	14.76521
1022.389	14.7395
1023.353	14.67034
1024.317	14.60428
1025.281	14.53631
1026.246	14.50675
1027.21	14.64721
1028.174	14.9809
1029.138	15.3262
1030.103	15.45486
1031.067	15.41134
1032.031	15.40495
1032.995	15.47726
1033.96	15.54493
1034.924	15.44372
1035.888	15.17775
1036.852	15.0597
1037.817	15.17604
1038.781	15.40984
1039.745	15.55923
1040.709	15.61564
1041.674	15.64151
1042.638	15.65174
1043.602	15.64341
1044.566	15.58972
1045.531	15.44074
1046.495	15.37281
1047.459	15.45677
1048.423	15.64709
1049.387	15.78579
1050.352	15.83068
1051.316	15.88174
1052.28	15.96428
1053.244	16.07536
1054.208	16.19307
1055.173	16.37256
1056.137	16.49926
1057.101	16.50998
1058.065	16.42131
1059.03	16.36895
1059.994	16.36301
1060.958	16.40794
1061.922	16.54132
1062.887	16.74969
1063.851	16.89681
1064.815	16.88157
1065.779	16.8503
1066.744	16.9142
1067.708	17.06796
1068.672	17.12083
1069.636	16.87118
1070.601	16.60127
1071.565	16.49987
1072.529	16.5872
1073.493	16.73836
1074.458	16.93769
1075.422	17.14745
1076.386	17.35153
1077.35	17.54876
1078.314	17.69176
1079.279	17.70731
1080.243	17.67678
1081.207	17.69608
1082.171	17.78098
1083.136	17.84795
1084.1	17.83071
1085.064	17.75323
1086.028	17.63267
1086.993	17.46886
1087.957	17.34649
1088.921	17.34701
1089.885	17.44511
1090.849	17.61416
1091.814	17.85993
1092.778	18.09472
1093.742	18.20267
1094.706	18.22462
1095.671	18.26605
1096.635	18.35961
1097.599	18.44569
1098.563	18.41754
1099.528	18.30228
1100.492	18.20163
1101.456	18.13335
1102.42	18.15756
1103.385	18.459
1104.349	18.97599
1105.313	19.32271
1106.277	19.33988
1107.241	19.18949
1108.206	19.23059
1109.17	19.44751
1110.134	19.49328
1111.098	19.16992
1112.063	18.71167
1113.027	18.76463
1113.991	19.33083
1114.955	19.78058
1115.92	19.85159
1116.884	19.6827
1117.848	19.68067
1118.812	19.85157
1119.776	20.03869
1120.741	20.20505
1121.705	20.33584
1122.669	20.33989
1123.633	20.20071
1124.598	20.07826
1125.562	20.0304
1126.526	20.0498
1127.49	20.12165
1128.455	20.25527
1129.419	20.41295
1130.383	20.60524
1131.347	20.80857
1132.312	20.82274
1133.276	20.57745
1134.24	20.36535
1135.204	20.32224
1136.168	20.44146
1137.133	20.65935
1138.097	21.03264
1139.061	21.34604
1140.025	21.47161
1140.99	21.41888
1141.954	21.42554
1142.918	21.5038
1143.882	21.61983
1144.847	21.77833
1145.811	21.97674
1146.775	22.05128
1147.739	21.94435
1148.703	21.83863
1149.668	21.8424
1150.632	21.95895
1151.596	22.02677
1152.56	22.00271
1153.525	22.01541
1154.489	22.16337
1155.453	22.46106
1156.417	22.64933
1157.382	22.69458
1158.346	22.70786
1159.31	22.75028
1160.274	22.8223
1161.239	22.90086
1162.203	22.98237
1163.167	23.06982
1164.131	23.178
1165.095	23.3158
1166.06	23.36488
1167.024	23.25475
1167.988	23.16605
1168.952	23.24186
1169.917	23.5218
1170.881	23.71084
1171.845	23.77966
1172.809	23.81929
1173.774	23.88585
1174.738	23.98349
1175.702	24.1043
1176.666	24.26064
1177.63	24.42644
1178.595	24.57537
1179.559	24.69392
1180.523	24.81728
1181.487	24.95905
1182.452	25.07442
1183.416	25.12648
1184.38	25.09751
1185.344	25.07495
1186.309	25.04471
1187.273	25.05521
1188.237	25.16062
1189.201	25.38348
1190.166	25.59039
1191.13	25.78571
1192.094	25.9295
1193.058	25.97117
1194.022	25.88654
1194.987	25.8954
1195.951	26.01627
1196.915	26.18237
1197.879	26.35947
1198.844	26.55997
1199.808	26.63896
1200.772	26.55398
1201.736	26.47232
1202.701	26.55313
1203.665	26.81288
1204.629	27.04264
1205.593	27.24621
1206.557	27.42509
1207.522	27.56929
1208.486	27.67879
1209.45	27.79699
1210.414	27.92764
1211.379	28.05431
1212.343	28.13739
1213.307	28.17932
1214.271	28.31772
1215.236	28.56305
1216.2	28.83273
1217.164	29.07814
1218.128	29.30246
1219.093	29.47184
1220.057	29.58422
1221.021	29.6717
1221.985	29.74403
1222.949	29.80751
1223.914	29.90874
1224.878	30.05678
1225.842	30.24065
1226.806	30.4759
1227.771	30.7396
1228.735	30.92606
1229.699	31.02464
1230.663	31.13243
1231.628	31.37631
1232.592	31.68713
1233.556	31.88059
1234.52	31.96168
1235.484	32.0559
1236.449	32.2969
1237.413	32.60358
1238.377	32.82878
1239.341	32.9667
1240.306	33.07638
1241.27	33.18089
1242.234	33.30762
1243.198	33.49461
1244.163	33.74328
1245.127	34.02667
1246.091	34.34485
1247.055	34.65164
1248.02	34.90273
1248.984	35.10035
1249.948	35.27654
1250.912	35.42006
1251.876	35.58106
1252.841	35.81846
1253.805	36.1164
1254.769	36.39095
1255.733	36.56355
1256.698	36.73496
1257.662	36.97046
1258.626	37.26892
1259.59	37.59662
1260.555	37.99396
1261.519	38.36449
1262.483	38.6396
1263.447	38.84084
1264.411	39.06213
1265.376	39.29368
1266.34	39.55741
1267.304	39.89333
1268.268	40.27532
1269.233	40.58599
1270.197	40.73132
1271.161	40.91539
1272.125	41.21756
1273.09	41.61644
1274.054	41.99169
1275.018	42.32556
1275.982	42.66318
1276.947	43.04195
1277.911	43.44223
1278.875	43.74501
1279.839	43.81511
1280.803	43.9927
1281.768	44.42
1282.732	45.01771
1283.696	45.48233
1284.66	45.76772
1285.625	46.06253
1286.589	46.41291
1287.553	46.79485
1288.517	47.15856
1289.482	47.51577
1290.446	47.84639
1291.41	48.12835
1292.374	48.39384
1293.339	48.71551
1294.303	49.08888
1295.267	49.46258
1296.231	49.83325
1297.195	50.19869
1298.16	50.52033
1299.124	50.7994
1300.088	51.0747
1301.052	51.3471
1302.017	51.6357
1302.981	52.02394
1303.945	52.47115
1304.909	52.82313
1305.874	53.01017
1306.838	53.19295
1307.802	53.55771
1308.766	54.01111
1309.73	54.41356
1310.695	54.738
1311.659	55.05019
1312.623	55.34205
1313.587	55.63917
1314.552	55.98874
1315.516	56.4162
1316.48	56.76348
1317.444	56.95541
1318.409	57.08406
1319.373	57.20843
1320.337	57.34578
1321.301	57.46889
1322.266	57.58072
1323.23	57.64805
1324.194	57.63261
1325.158	57.51107
1326.122	57.48467
1327.087	57.5991
1328.051	57.79083
1329.015	58.01735
1329.979	58.25834
1330.944	58.41457
1331.908	58.48544
1332.872	58.49828
1333.836	58.45811
1334.801	58.36459
1335.765	58.31599
1336.729	58.31188
1337.693	58.26847
1338.657	58.16374
1339.622	58.03778
1340.586	57.94846
1341.55	57.89266
1342.514	57.83602
1343.479	57.7545
1344.443	57.61756
1345.407	57.35675
1346.371	57.02008
1347.336	56.75022
1348.3	56.64187
1349.264	56.53625
1350.228	56.23682
1351.193	55.8023
1352.157	55.39682
1353.121	55.17204
1354.085	54.98376
1355.049	54.72681
1356.014	54.41146
1356.978	54.06027
1357.942	53.65547
1358.906	53.23228
1359.871	52.76707
1360.835	52.31765
1361.799	51.94387
1362.763	51.7049
1363.728	51.50526
1364.692	51.47702
1365.656	51.37365
1366.62	50.93273
1367.584	49.92794
1368.549	49.12613
1369.513	48.60468
1370.477	48.21912
1371.441	47.80338
1372.406	47.34134
1373.37	47.11822
1374.334	47.19595
1375.298	47.23699
1376.263	46.8744
1377.227	46.18897
1378.191	45.59852
1379.155	45.11862
1380.12	44.78425
1381.084	44.7307
1382.048	44.76334
1383.012	44.55522
1383.976	44.12368
1384.941	43.64381
1385.905	43.24967
1386.869	42.85635
1387.833	42.31514
1388.798	41.6927
1389.762	41.2206
1390.726	41.10381
1391.69	41.03332
1392.655	40.88579
1393.619	40.67173
1394.583	40.44703
1395.547	40.27534
1396.511	40.03386
1397.476	39.66203
1398.44	39.20319
1399.404	38.76856
1400.368	38.37243
1401.333	38.00834
1402.297	37.68478
1403.261	37.4261
1404.225	37.26587
1405.19	37.19552
1406.154	37.10169
1407.118	36.97688
1408.082	36.82519
1409.047	36.62171
1410.011	36.37968
1410.975	36.14568
1411.939	35.9223
1412.903	35.71048
1413.868	35.55336
1414.832	35.40334
1415.796	35.20401
1416.76	34.93565
1417.725	34.58525
1418.689	33.95802
1419.653	33.42256
1420.617	33.28602
1421.582	33.53472
1422.546	33.71086
1423.51	33.68915
1424.474	33.62159
1425.438	33.57468
1426.403	33.53111
1427.367	33.3641
1428.331	32.98141
1429.295	32.71165
1430.26	32.67529
1431.224	32.77399
1432.188	32.77833
1433.152	32.68944
1434.117	32.55874
1435.081	32.40046
1436.045	32.22441
1437.009	32.00329
1437.974	31.77511
1438.938	31.64338
1439.902	31.6463
1440.866	31.66615
1441.83	31.64427
1442.795	31.57049
1443.759	31.39101
1444.723	31.05773
1445.687	30.81877
1446.652	30.8409
1447.616	30.92689
1448.58	30.97581
1449.544	30.98279
1450.509	30.87972
1451.473	30.5738
1452.437	30.324
1453.401	30.26829
1454.365	30.3797
1455.33	30.43946
1456.294	30.44338
1457.258	30.38683
1458.222	30.22995
1459.187	30.05685
1460.151	30.10803
1461.115	30.32799
1462.079	30.50496
1463.044	30.57528
1464.008	30.52327
1464.972	30.1838
1465.936	29.75877
1466.901	29.59629
1467.865	29.9608
1468.829	30.25869
1469.793	30.16847
1470.757	29.95762
1471.722	29.89266
1472.686	30.10229
1473.65	30.19862
1474.614	30.12548
1475.579	30.01622
1476.543	29.97629
1477.507	30.00589
1478.471	29.85157
1479.436	29.47937
1480.4	29.19672
1481.364	29.29069
1482.328	29.59417
1483.292	29.63052
1484.257	29.44907
1485.221	29.3066
1486.185	29.41813
1487.149	29.57754
1488.114	29.56824
1489.078	29.47052
1490.042	29.4485
1491.006	29.65478
1491.971	29.82376
1492.935	29.81952
1493.899	29.75195
1494.863	29.78736
1495.828	30.01689
1496.792	30.15854
1497.756	30.17155
1498.72	30.14879
1499.684	30.20269
1500.649	30.3293
1501.613	30.36511
1502.577	30.30492
1503.541	30.21672
1504.506	30.13127
1505.47	30.06968
1506.434	30.08116
1507.398	30.15462
1508.363	30.21978
1509.327	30.2109
1510.291	30.2014
1511.255	30.25398
1512.219	30.34626
1513.184	30.39947
1514.148	30.3387
1515.112	30.31315
1516.076	30.37869
1517.041	30.4774
1518.005	30.48316
1518.969	30.37403
1519.933	30.34684
1520.898	30.4331
1521.862	30.54694
1522.826	30.57978
1523.79	30.57931
1524.755	30.66364
1525.719	30.84271
1526.683	31.01784
1527.647	31.10494
1528.611	31.15467
1529.576	31.20681
1530.54	31.2603
1531.504	31.30247
1532.468	31.3003
1533.433	31.33987
1534.397	31.45633
1535.361	31.62564
1536.325	31.78821
1537.29	31.95024
1538.254	32.1136
1539.218	32.28875
1540.182	32.46017
1541.146	32.5736
1542.111	32.64682
1543.075	32.74848
1544.039	32.8852
1545.003	33.06313
1545.968	33.36081
1546.932	33.66826
1547.896	33.86654
1548.86	33.939
1549.825	34.06
1550.789	34.27597
1551.753	34.50556
1552.717	34.72656
1553.682	34.94653
1554.646	35.14629
1555.61	35.31779
1556.574	35.56578
1557.538	35.95069
1558.503	36.39135
1559.467	36.69425
1560.431	36.91204
1561.395	37.21494
1562.36	37.68934
1563.324	38.13167
1564.288	38.34601
1565.252	38.49685
1566.217	38.75393
1567.181	39.18108
1568.145	39.58352
1569.109	39.92671
1570.073	40.30119
1571.038	40.76802
1572.002	41.32039
1572.966	41.8005
1573.93	42.19093
1574.895	42.57463
1575.859	42.98264
1576.823	43.43951
1577.787	44.05222
1578.752	44.74696
1579.716	45.32287
1580.68	45.6248
1581.644	45.87491
1582.609	46.16334
1583.573	46.46777
1584.537	46.77541
1585.501	47.12417
1586.465	47.39521
1587.43	47.55019
1588.394	47.70549
1589.358	47.98031
1590.322	48.33765
1591.287	48.54291
1592.251	48.59848
1593.215	48.60573
1594.179	48.63241
1595.144	48.62275
1596.108	48.48844
1597.072	48.26506
1598.036	48.06768
1599	48.00352
1599.965	47.91292
1600.929	47.75782
1601.893	47.55243
1602.857	47.33353
1603.822	47.12434
1604.786	46.78465
1605.75	46.28811
1606.714	45.78768
1607.679	45.4389
1608.643	45.16921
1609.607	44.85259
1610.571	44.4856
1611.536	44.10206
1612.5	43.79397
1613.464	43.41677
1614.428	42.85388
1615.392	42.14064
1616.357	41.45152
1617.321	40.83703
1618.285	40.19501
1619.249	39.51479
1620.214	38.83179
1621.178	38.19823
1622.142	37.58561
1623.106	36.90411
1624.071	36.14778
1625.035	35.40553
1625.999	34.73099
1626.963	34.08593
1627.927	33.44368
1628.892	32.80425
1629.856	32.16991
1630.82	31.56952
1631.784	30.92656
1632.749	30.18309
1633.713	29.40768
1634.677	28.82322
1635.641	28.41994
1636.606	27.8931
1637.57	27.13226
1638.534	26.41361
1639.498	26.10662
1640.463	25.95963
1641.427	25.66042
1642.391	25.14932
1643.355	24.67248
1644.319	24.28847
1645.284	23.94699
1646.248	23.64537
1647.212	23.37803
1648.176	23.08786
1649.141	22.77642
1650.105	22.46518
1651.069	22.15919
1652.033	21.85343
1652.998	21.50382
1653.962	21.16447
1654.926	20.93547
1655.89	20.87689
1656.854	20.81554
1657.819	20.71918
1658.783	20.58366
1659.747	20.39236
1660.711	20.1415
1661.676	19.91227
1662.64	19.70623
1663.604	19.52059
1664.568	19.37463
1665.533	19.22253
1666.497	18.93399
1667.461	18.5955
1668.425	18.39793
1669.39	18.51498
1670.354	18.59344
1671.318	18.49379
1672.282	18.32354
1673.246	18.16775
1674.211	18.02952
1675.175	17.88956
1676.139	17.74718
1677.103	17.63515
1678.068	17.61428
1679.032	17.6035
1679.996	17.44308
1680.96	17.18903
1681.925	16.9921
1682.889	16.97393
1683.853	16.95242
1684.817	16.87242
1685.781	16.76326
1686.746	16.65145
1687.71	16.53364
1688.674	16.43379
1689.638	16.35193
1690.603	16.29249
1691.567	16.30292
1692.531	16.31223
1693.495	16.17854
1694.46	15.94247
1695.424	15.78569
1696.388	15.88086
1697.352	15.92455
1698.317	15.8173
1699.281	15.64721
1700.245	15.56045
1701.209	15.56133
1702.173	15.50386
1703.138	15.36843
1704.102	15.25255
1705.066	15.30716
1706.03	15.38313
1706.995	15.28291
1707.959	15.01999
1708.923	14.81459
1709.887	14.72333
1710.852	14.69308
1711.816	14.74275
1712.78	14.82127
1713.744	14.81331
1714.708	14.73341
1715.673	14.69035
1716.637	14.70631
1717.601	14.7134
1718.565	14.63651
1719.53	14.54491
1720.494	14.51704
1721.458	14.55645
1722.422	14.5017
1723.387	14.27468
1724.351	14.12531
1725.315	14.15392
1726.279	14.27571
1727.244	14.32376
1728.208	14.31449
1729.172	14.30902
1730.136	14.3318
1731.1	14.31391
1732.065	14.15974
1733.029	13.99817
1733.993	13.93987
1734.957	13.9829
1735.922	13.98131
1736.886	13.92722
1737.85	13.88511
1738.814	13.89061
1739.779	13.90608
1740.743	13.87409
1741.707	13.80736
1742.671	13.7272
1743.635	13.61699
1744.6	13.55663
1745.564	13.6233
1746.528	13.67688
1747.492	13.61118
1748.457	13.44312
1749.421	13.41319
1750.385	13.51057
1751.349	13.57153
1752.314	13.46572
1753.278	13.33973
1754.242	13.34259
1755.206	13.39818
1756.171	13.38302
1757.135	13.17838
1758.099	13.13213
1759.063	13.30408
1760.027	13.46951
1760.992	13.40397
1761.956	13.20902
1762.92	13.16856
1763.884	13.25302
1764.849	13.32916
1765.813	13.37039
1766.777	13.35431
1767.741	13.21048
1768.706	13.04345
1769.67	12.98347
1770.634	13.03848
1771.598	13.06125
1772.563	13.04101
1773.527	13.03928
1774.491	13.16545
1775.455	13.2882
1776.419	13.25371
1777.384	13.09289
1778.348	12.96389
1779.312	12.89384
1780.276	12.83906
1781.241	12.78949
1782.205	12.76372
1783.169	12.80761
1784.133	12.89465
1785.098	12.95277
1786.062	12.97411
1787.026	12.97979
1787.99	12.97405
1788.954	12.95928
1789.919	12.9463
1790.883	12.9265
1791.847	12.85617
1792.811	12.73254
1793.776	12.63681
1794.74	12.58356
1795.704	12.5679
1796.668	12.62593
1797.633	12.69578
1798.597	12.72132
1799.561	12.69575
1800.525	12.63292
1801.49	12.50184
1802.454	12.4268
1803.418	12.46109
1804.382	12.54569
1805.346	12.59298
1806.311	12.61207
1807.275	12.61248
1808.239	12.58591
1809.203	12.57708
1810.168	12.62455
1811.132	12.66013
1812.096	12.64289
1813.06	12.59271
1814.025	12.63578
1814.989	12.74581
1815.953	12.75564
1816.917	12.54695
1817.881	12.34535
1818.846	12.31042
1819.81	12.3444
1820.774	12.33609
1821.738	12.26583
1822.703	12.28029
1823.667	12.38894
1824.631	12.47908
1825.595	12.45861
1826.56	12.41317
1827.524	12.45877
1828.488	12.54482
1829.452	12.5832
1830.417	12.52478
1831.381	12.4759
1832.345	12.4329
1833.309	12.40872
1834.273	12.43889
1835.238	12.48905
1836.202	12.46883
1837.166	12.39467
1838.13	12.32961
1839.095	12.29681
1840.059	12.27764
1841.023	12.27473
1841.987	12.27603
1842.952	12.26062
1843.916	12.23496
1844.88	12.25207
1845.844	12.31023
1846.808	12.34063
1847.773	12.25856
1848.737	12.18356
1849.701	12.18991
1850.665	12.23837
1851.63	12.26245
1852.594	12.26184
1853.558	12.25327
1854.522	12.23577
1855.487	12.23902
1856.451	12.33038
1857.415	12.41852
1858.379	12.42109
1859.344	12.34641
1860.308	12.27336
1861.272	12.18898
1862.236	12.18232
1863.2	12.29423
1864.165	12.40183
1865.129	12.34457
1866.093	12.21352
1867.057	12.09832
1868.022	12.0098
1868.986	12.0016
1869.95	12.11307
1870.914	12.19766
1871.879	12.19601
1872.843	12.1646
1873.807	12.22582
1874.771	12.31368
1875.735	12.29414
1876.7	12.0981
1877.664	11.99132
1878.628	12.05408
1879.592	12.13335
1880.557	12.1705
1881.521	12.17106
1882.485	12.11306
1883.449	12.0285
1884.414	12.01038
1885.378	12.12688
1886.342	12.22316
1887.306	12.25019
1888.271	12.2547
1889.235	12.2687
1890.199	12.28092
1891.163	12.2269
1892.127	12.12064
1893.092	12.02122
1894.056	11.9304
1895.02	11.88816
1895.984	11.96001
1896.949	12.04696
1897.913	12.06354
1898.877	12.01299
1899.841	11.97031
1900.806	11.93684
1901.77	11.91639
1902.734	11.89611
1903.698	11.90673
1904.662	11.99053
1905.627	12.09315
1906.591	12.16889
1907.555	12.21691
1908.519	12.1209
1909.484	11.88058
1910.448	11.70861
1911.412	11.79481
1912.376	11.94759
1913.341	12.1123
1914.305	12.24413
1915.269	12.24005
1916.233	12.09698
1917.198	12.01617
1918.162	12.02218
1919.126	12.03804
1920.09	11.99582
1921.054	11.94826
1922.019	11.94439
1922.983	11.96441
1923.947	11.93496
1924.911	11.85291
1925.876	11.80915
1926.84	11.81993
1927.804	11.86829
1928.768	12.01279
1929.733	12.13096
1930.697	12.06812
1931.661	11.88069
1932.625	11.89956
1933.589	12.13236
1934.554	12.22852
1935.518	12.05507
1936.482	11.85872
1937.446	11.86556
1938.411	11.94512
1939.375	11.97892
1940.339	11.96706
1941.303	11.96998
1942.268	11.98627
1943.232	12.02232
1944.196	12.09907
1945.16	12.1589
1946.125	12.15437
1947.089	12.11149
1948.053	12.03908
1949.017	11.93195
1949.981	11.88605
1950.946	11.90163
1951.91	12.02336
1952.874	12.44238
1953.838	12.74056
1954.803	12.44516
1955.767	11.95189
1956.731	11.75411
1957.695	11.88761
1958.66	11.9645
1959.624	11.98764
1960.588	11.9968
1961.552	12.00895
1962.516	12.02362
1963.481	12.07545
1964.445	12.10905
1965.409	12.02701
1966.373	11.8263
1967.338	11.74886
1968.302	11.80016
1969.266	11.86998
1970.23	11.90539
1971.195	11.91659
1972.159	11.86815
1973.123	11.82505
1974.087	11.92008
1975.052	12.12715
1976.016	12.15101
1976.98	11.97092
1977.944	11.82352
1978.908	11.92221
1979.873	12.0069
1980.837	11.95515
1981.801	11.83735
1982.765	11.77914
1983.73	11.77178
1984.694	11.76749
1985.658	11.75998
[truncated: 1,467 more rows]

## Sheet: G-ASA TGA
40.47	100
45.47	99.53603
50.47	99.32544
55.47	99.08866
60.47	98.83578
65.47	98.57785
70.47	98.30322
75.47	98.0323
80.47	97.79
85.47	97.57453
90.47	97.3826
95.47	97.21727
100.47	97.06734
105.47	96.99424
110.47	96.89789
115.47	96.82247
120.47	96.74591
125.47	96.69437
130.47	96.64095
135.47	96.6058
140.47	96.54646
145.47	96.50205
150.47	96.42698
155.47	96.38673
160.47	96.32761
165.47	96.24455
170.47	96.15383
175.47	96.08427
180.47	95.9942
185.47	95.92067
190.47	95.827
195.47	95.71037
200.47	95.61032
205.47	95.48278
210.47	95.34828
215.47	95.19478
220.47	94.97789
225.47	94.7784
230.47	94.49026
235.47	94.18841
240.47	93.85896
245.47	93.47854
250.47	93.08614
255.47	92.67718
260.47	92.23928
265.47	91.81408
270.47	91.3649
275.47	90.92162
280.47	90.46169
285.47	89.93893
290.47	89.491
295.47	88.99699
300.47	88.49244
305.47	87.99439
310.47	87.49533
315.47	87.00667
320.47	86.49929
325.47	85.9846
330.47	85.48
335.47	84.93505
340.47	84.43041
345.47	83.86805
350.47	83.31662
355.47	82.75406
360.47	82.17609
365.47	81.61583
370.47	81.04831
375.47	80.48573
380.47	79.95797
385.47	79.46051
390.47	78.96501
395.47	78.56101
400.47	78.13377
405.47	77.76034
410.47	77.44911
415.47	77.14475
420.47	76.851
425.47	76.56829
430.47	76.33411
435.47	76.09244
440.47	75.87562
445.47	75.66292
450.47	75.46799
455.47	75.26523
460.47	75.08385
465.47	74.88835
470.47	74.71379
475.47	74.55076
480.47	74.33752
485.47	74.1781
490.47	73.99518
495.47	73.79429
500.47	73.58453
505.47	73.39696
510.47	73.19267
515.47	72.97188
520.47	72.73431
525.47	72.47356
530.47	72.2474
535.47	72.01201
540.47	71.74783
545.47	71.48863
550.47	71.20524
555.47	70.91887
560.47	70.65647
565.47	70.36602
570.47	70.09123
575.47	69.78895
580.47	69.50523
585.47	69.22859
590.47	68.91853
595.47	68.60785
600.47	68.32958
605.47	68.02788
610.47	67.7051
615.47	67.43244
620.47	67.11716
625.47	66.81413
630.47	66.49562
635.47	66.16376
640.47	65.84075
645.47	65.50031
650.47	65.12044
655.47	64.71657
660.47	64.39908
665.47	64.01161
670.47	63.61389
675.47	63.20846
680.47	62.82191
685.47	62.45316
690.47	62.01833
695.47	61.60872
700.47	61.22682
705.47	60.82844
710.47	60.40117
715.47	60.00341
720.47	59.58447
725.47	59.2131
730.47	58.82717
735.47	58.4259
740.47	58.03764
745.47	57.64096
750.47	57.27469
755.47	56.87262
760.47	56.47438
765.47	56.09679
770.47	55.73123
775.47	55.36186
780.47	54.98058
785.47	54.59316
790.47	54.20728
795.47	53.76084
800.47	53.41445
805.47	53.08493
810.47	52.62893
815.47	52.2331
820.47	51.85259
825.47	51.42982
830.47	50.99138
835.47	50.54366
840.47	50.11732
845.47	49.66087
850.47	49.20287
855.47	48.76313
860.47	48.2647
865.47	47.74754
870.47	47.23867
875.47	46.6957
880.47	46.15572
885.47	45.5926
890.47	44.98123
895.47	44.45438
900.47	43.84574
905.47	43.19597
910.47	42.58717
915.47	41.87995
920.47	41.09759
925.47	40.42436
930.47	39.77182
935.47	39.08935
940.47	38.4694
945.47	37.80166
950.47	37.10481
955.47	36.47467
960.47	35.75566
965.47	35.11259
970.47	34.49101
975.47	33.83812
980.47	33.19234
985.47	32.70566
990.47	32.15245
995.47	31.51654

## Sheet: G-ASA Evolved Gas Analysis
40	1.97763E-13	1.90988E-13
40	1.97763E-13	1.90988E-13
40	1.96715E-13	1.8767E-13
41	1.96449E-13	1.87975E-13
42	1.94618E-13	1.90253E-13
43	1.97721E-13	1.87855E-13
44	1.98449E-13	1.88186E-13
46	1.94193E-13	1.88163E-13
48	1.94162E-13	1.88175E-13
50	1.94684E-13	1.8736E-13
52	1.94822E-13	1.85521E-13
55	1.94672E-13	1.89479E-13
57	1.95703E-13	1.85655E-13
60	1.9491E-13	1.87114E-13
62	1.9408E-13	1.88249E-13
65	1.91172E-13	1.88891E-13
67	1.95348E-13	1.8845E-13
70	1.91645E-13	1.87781E-13
72	1.92525E-13	1.86793E-13
75	1.91848E-13	1.88952E-13
78	1.91954E-13	1.87143E-13
80	1.95731E-13	1.87882E-13
83	1.92518E-13	1.87004E-13
85	1.93277E-13	1.87601E-13
87	1.94742E-13	1.86606E-13
90	1.92983E-13	1.8569E-13
92	1.94994E-13	1.85538E-13
95	1.93991E-13	1.89695E-13
97	1.94506E-13	1.88683E-13
100	1.92295E-13	1.87137E-13
102	1.94062E-13	1.88439E-13
104	1.93393E-13	1.87949E-13
106	1.94767E-13	1.87495E-13
109	1.93214E-13	1.86497E-13
111	1.94509E-13	1.88215E-13
113	1.93925E-13	1.88609E-13
115	1.91264E-13	1.8845E-13
118	1.95252E-13	1.86185E-13
120	1.93139E-13	1.88772E-13
122	1.93731E-13	1.86101E-13
124	1.95473E-13	1.8841E-13
126	1.94434E-13	1.88136E-13
129	1.93476E-13	1.8952E-13
131	1.92776E-13	1.87387E-13
133	1.93573E-13	1.85267E-13
135	1.92431E-13	1.89168E-13
138	1.93048E-13	1.86582E-13
140	1.91883E-13	1.87582E-13
142	1.9533E-13	1.86461E-13
144	1.95459E-13	1.86633E-13
146	1.93078E-13	1.88725E-13
148	1.91061E-13	1.87486E-13
151	1.95074E-13	1.88395E-13
153	1.92573E-13	1.8686E-13
155	1.94813E-13	1.88158E-13
157	1.91486E-13	1.88942E-13
159	1.93977E-13	1.85045E-13
161	1.92496E-13	1.88476E-13
163	1.95774E-13	1.8757E-13
166	1.94652E-13	1.87593E-13
168	1.97798E-13	1.87086E-13
170	1.92964E-13	1.85375E-13
172	1.90958E-13	1.85811E-13
174	1.93505E-13	1.8674E-13
177	1.92338E-13	1.89497E-13
179	1.93298E-13	1.87002E-13
180	1.94578E-13	1.85439E-13
183	1.94278E-13	1.87083E-13
185	1.92631E-13	1.87911E-13
187	1.95113E-13	1.88642E-13
189	1.96711E-13	1.85581E-13
191	1.96079E-13	1.87503E-13
193	1.9408E-13	1.87548E-13
196	1.96456E-13	1.8865E-13
198	1.94175E-13	1.89731E-13
200	1.95816E-13	1.9027E-13
202	1.98199E-13	1.89499E-13
204	1.96765E-13	1.90169E-13
206	1.95704E-13	1.89387E-13
208	1.99201E-13	1.89447E-13
210	1.98751E-13	1.92265E-13
213	2.00219E-13	1.89081E-13
214	2.0466E-13	1.9284E-13
217	1.99362E-13	1.94543E-13
219	2.04882E-13	1.94218E-13
221	2.07668E-13	1.94577E-13
223	2.08123E-13	1.97561E-13
225	2.09283E-13	1.98055E-13
228	2.13309E-13	1.98904E-13
230	2.16526E-13	2.02656E-13
232	2.16195E-13	2.02795E-13
234	2.19853E-13	2.07709E-13
236	2.26128E-13	2.08218E-13
238	2.27374E-13	2.11357E-13
241	2.32227E-13	2.11655E-13
242	2.35013E-13	2.12349E-13
245	2.35546E-13	2.10888E-13
247	2.36607E-13	2.13555E-13
249	2.40702E-13	2.1617E-13
251	2.44278E-13	2.18401E-13
253	2.39874E-13	2.15611E-13
255	2.40061E-13	2.16857E-13
258	2.46782E-13	2.21419E-13
259	2.42082E-13	2.21577E-13
262	2.51207E-13	2.22483E-13
264	2.52981E-13	2.19756E-13
266	2.52134E-13	2.25068E-13
268	2.55444E-13	2.25014E-13
270	2.51324E-13	2.25645E-13
272	2.5393E-13	2.25387E-13
275	2.54278E-13	2.28039E-13
276	2.55692E-13	2.32064E-13
279	2.63965E-13	2.33724E-13
281	2.65136E-13	2.32336E-13
283	2.62487E-13	2.29414E-13
285	2.61302E-13	2.32378E-13
287	2.61978E-13	2.36841E-13
289	2.68209E-13	2.35186E-13
291	2.63303E-13	2.34584E-13
293	2.69006E-13	2.39761E-13
296	2.71927E-13	2.30249E-13
297	2.70828E-13	2.36645E-13
300	2.71644E-13	2.38427E-13
302	2.75795E-13	2.32003E-13
304	2.76283E-13	2.34565E-13
306	2.77934E-13	2.35558E-13
309	2.75614E-13	2.40786E-13
311	2.76624E-13	2.40041E-13
313	2.69356E-13	2.40223E-13
314	2.77331E-13	2.3983E-13
317	2.75401E-13	2.41524E-13
319	2.7559E-13	2.40038E-13
321	2.80385E-13	2.42243E-13
323	2.80298E-13	2.41883E-13
325	2.79583E-13	2.4084E-13
328	2.77517E-13	2.47801E-13
330	2.83915E-13	2.47085E-13
331	2.80401E-13	2.45684E-13
334	2.81518E-13	2.46566E-13
336	2.88758E-13	2.44346E-13
338	2.92446E-13	2.48144E-13
340	2.90303E-13	2.46272E-13
342	2.92791E-13	2.50477E-13
345	2.97999E-13	2.50498E-13
347	2.98146E-13	2.54835E-13
349	3.01552E-13	2.53034E-13
351	2.94773E-13	2.57935E-13
353	2.96241E-13	2.52001E-13
355	2.99747E-13	2.56729E-13
358	2.97648E-13	2.57492E-13
359	3.03092E-13	2.53252E-13
362	3.03104E-13	2.58837E-13
364	3.03032E-13	2.53157E-13
366	3.047E-13	2.5414E-13
368	3.01312E-13	2.50625E-13
370	2.98521E-13	2.49523E-13
372	2.90613E-13	2.56949E-13
375	2.95381E-13	2.47619E-13
376	2.89095E-13	2.49344E-13
378	2.82695E-13	2.46869E-13
381	2.81794E-13	2.43189E-13
383	2.77091E-13	2.39672E-13
385	2.73945E-13	2.38608E-13
387	2.71731E-13	2.33516E-13
389	2.71685E-13	2.34807E-13
391	2.6622E-13	2.30925E-13
393	2.64235E-13	2.28819E-13
396	2.57055E-13	2.26404E-13
398	2.56304E-13	2.23027E-13
400	2.49055E-13	2.21125E-13
402	2.5317E-13	2.2275E-13
404	2.45505E-13	2.17571E-13
406	2.45313E-13	2.18777E-13
408	2.39009E-13	2.15E-13
410	2.39014E-13	2.13962E-13
413	2.39734E-13	2.09388E-13
415	2.33907E-13	2.12243E-13
417	2.30192E-13	2.07329E-13
419	2.28446E-13	2.12648E-13
421	2.27859E-13	2.07531E-13
423	2.25798E-13	2.1002E-13
426	2.22801E-13	2.04267E-13
427	2.26019E-13	2.03334E-13
430	2.18858E-13	2.06222E-13
432	2.21141E-13	2.04356E-13
434	2.18513E-13	2.06596E-13
436	2.19074E-13	2.03049E-13
438	2.22347E-13	2.02021E-13
440	2.1757E-13	1.98675E-13
443	2.13522E-13	2.02375E-13
444	2.13674E-13	1.99373E-13
447	2.13702E-13	2.00622E-13
449	2.16615E-13	1.99461E-13
451	2.13803E-13	1.99587E-13
453	2.12113E-13	1.97711E-13
455	2.16737E-13	1.9827E-13
458	2.14732E-13	1.98947E-13
460	2.15864E-13	1.99347E-13
461	2.12917E-13	1.99473E-13
464	2.08644E-13	1.97743E-13
466	2.10369E-13	1.99157E-13
468	2.11128E-13	1.96648E-13
470	2.10714E-13	1.9814E-13
472	2.09499E-13	1.94878E-13
474	2.11158E-13	1.97781E-13
477	2.07546E-13	1.95105E-13
478	2.07412E-13	1.95392E-13
481	2.06772E-13	1.94934E-13
483	2.05681E-13	1.95835E-13
485	2.08843E-13	1.9574E-13
488	2.09943E-13	1.97244E-13
489	2.05885E-13	1.96078E-13
491	2.0682E-13	1.97602E-13
494	2.03855E-13	1.94351E-13
496	2.05288E-13	1.93559E-13
498	2.06956E-13	1.94246E-13
500	2.04336E-13	1.92923E-13
502	2.04852E-13	1.94346E-13
504	2.03959E-13	1.90138E-13
506	2.06091E-13	1.91835E-13
508	2.02201E-13	1.95919E-13
511	2.07257E-13	1.95972E-13
513	2.05257E-13	1.91756E-13
515	2.00166E-13	1.95827E-13
517	2.03158E-13	1.92777E-13
519	2.00533E-13	1.91615E-13
521	2.03536E-13	1.93569E-13
523	2.08441E-13	1.93491E-13
525	2.02878E-13	1.91654E-13
528	2.01599E-13	1.93829E-13
529	2.00886E-13	1.89526E-13
532	2.06095E-13	1.90117E-13
533	2.01345E-13	1.93442E-13
536	2.03916E-13	1.90907E-13
538	2.0007E-13	1.9271E-13
540	2.00727E-13	1.93061E-13
542	2.02619E-13	1.95781E-13
544	1.99062E-13	1.91567E-13
547	1.99596E-13	1.90256E-13
549	2.01248E-13	1.92748E-13
551	2.01558E-13	1.91574E-13
553	2.00728E-13	1.91085E-13
555	2.0161E-13	1.92164E-13
557	1.99941E-13	1.90813E-13
559	1.98381E-13	1.88861E-13
561	1.97582E-13	1.93737E-13
564	1.98641E-13	1.91697E-13
566	1.99478E-13	1.89455E-13
568	1.9882E-13	1.89502E-13
570	1.98299E-13	1.8981E-13
572	1.96453E-13	1.94168E-13
574	1.96425E-13	1.89919E-13
577	1.98776E-13	1.90774E-13
579	1.98893E-13	1.92628E-13
581	1.9818E-13	1.90722E-13
583	2.00432E-13	1.89161E-13
585	1.99516E-13	1.88268E-13
587	1.98435E-13	1.93413E-13
590	1.98418E-13	1.91661E-13
591	1.96917E-13	1.87866E-13
594	1.97944E-13	1.88372E-13
595	1.99275E-13	1.90986E-13
598	2.00287E-13	1.89268E-13
600	1.99962E-13	1.88089E-13
602	1.99474E-13	1.88894E-13
604	1.95327E-13	1.89769E-13
606	1.99246E-13	1.89635E-13
608	1.97898E-13	1.92051E-13
610	1.99905E-13	1.8934E-13
612	1.99679E-13	1.89074E-13
615	1.97775E-13	1.90315E-13
617	1.98999E-13	1.91847E-13
619	1.99239E-13	1.88924E-13
621	1.99836E-13	1.89984E-13
623	2.00284E-13	1.91369E-13
625	2.021E-13	1.9109E-13
627	2.02684E-13	1.91571E-13
629	1.97327E-13	1.89915E-13
632	1.99231E-13	1.89803E-13
634	2.01007E-13	1.9248E-13
636	2.00021E-13	1.89152E-13
638	2.00435E-13	1.905E-13
640	1.97584E-13	1.90863E-13
642	1.99971E-13	1.9038E-13
645	1.96988E-13	1.91274E-13
646	2.02687E-13	1.90263E-13
649	1.97763E-13	1.89036E-13
651	1.99172E-13	1.9011E-13
653	2.00594E-13	1.89748E-13
655	1.9877E-13	1.92604E-13
657	2.00474E-13	1.89645E-13
659	2.00466E-13	1.89545E-13
662	1.98529E-13	1.90933E-13
663	1.97458E-13	1.91496E-13
666	1.98046E-13	1.90506E-13
668	1.96765E-13	1.92117E-13
670	1.96856E-13	1.92051E-13
672	1.96755E-13	1.89988E-13
674	1.98152E-13	1.90093E-13
677	1.961E-13	1.89165E-13
679	1.96211E-13	1.90157E-13
680	1.98848E-13	1.90068E-13
683	1.98753E-13	1.8992E-13
685	1.97445E-13	1.86163E-13
687	1.98303E-13	1.87944E-13
690	1.94786E-13	1.918E-13
691	1.94687E-13	1.87412E-13
693	1.96161E-13	1.86395E-13
696	1.95431E-13	1.8814E-13
697	1.96773E-13	1.89805E-13
700	1.95357E-13	1.87034E-13
702	1.9705E-13	1.89395E-13
704	1.9471E-13	1.90542E-13
706	1.98336E-13	1.92111E-13
708	1.95599E-13	1.89912E-13
710	1.93408E-13	1.90489E-13
713	1.94323E-13	1.88145E-13
714	1.97458E-13	1.89277E-13
717	1.95015E-13	1.86891E-13
719	1.96919E-13	1.8877E-13
721	1.94843E-13	1.87901E-13
723	1.95549E-13	1.87988E-13
726	1.93857E-13	1.87274E-13
728	1.95529E-13	1.88735E-13
730	1.95604E-13	1.88241E-13
731	1.95394E-13	1.88709E-13
734	1.93878E-13	1.90477E-13
736	1.95643E-13	1.87571E-13
738	1.91718E-13	1.84953E-13
740	1.94265E-13	1.88421E-13
742	1.96357E-13	1.89114E-13
744	1.99061E-13	1.8849E-13
747	1.96621E-13	1.85966E-13
748	1.96568E-13	1.86403E-13
751	1.94705E-13	1.85887E-13
753	1.93797E-13	1.9097E-13
755	1.98863E-13	1.87953E-13
758	1.97147E-13	1.8853E-13
759	1.91643E-13	1.88802E-13
762	1.9453E-13	1.88717E-13
764	1.95314E-13	1.88842E-13
766	1.95041E-13	1.88281E-13
768	1.96041E-13	1.90026E-13
770	1.93071E-13	1.88461E-13
772	1.96337E-13	1.87762E-13
775	1.95408E-13	1.89495E-13
777	1.96489E-13	1.86791E-13
779	1.93267E-13	1.88352E-13
781	1.94458E-13	1.87214E-13
783	1.96832E-13	1.8736E-13
785	1.93908E-13	1.88333E-13
787	1.9574E-13	1.86598E-13
789	1.94802E-13	1.87578E-13
792	1.94705E-13	1.89577E-13
794	1.95833E-13	1.8808E-13
796	1.95773E-13	1.88041E-13
798	1.95476E-13	1.90449E-13
800	1.95461E-13	1.87288E-13
802	1.9385E-13	1.89294E-13
804	1.94563E-13	1.85942E-13
806	1.94944E-13	1.86644E-13
809	1.95067E-13	1.86877E-13
810	1.9277E-13	1.85732E-13
813	1.95057E-13	1.89599E-13
815	1.95342E-13	1.89582E-13
817	1.9617E-13	1.87032E-13
819	1.93953E-13	1.8905E-13
821	1.95334E-13	1.88223E-13
824	1.94619E-13	1.8598E-13
826	1.92595E-13	1.89561E-13
828	1.93882E-13	1.87312E-13
830	1.95013E-13	1.87301E-13
832	1.94022E-13	1.89219E-13
834	1.94836E-13	1.88768E-13
836	1.9438E-13	1.87461E-13
838	1.96026E-13	1.90373E-13
841	1.94945E-13	1.87145E-13
842	1.95624E-13	1.8703E-13
844	1.93319E-13	1.87943E-13
847	1.92268E-13	1.88671E-13
849	1.97091E-13	1.87646E-13
851	1.9695E-13	1.87282E-13
853	1.95727E-13	1.88524E-13
856	1.93271E-13	1.87904E-13
858	1.93599E-13	1.8768E-13
860	1.94718E-13	1.88115E-13
862	1.94197E-13	1.87466E-13
864	1.93517E-13	1.87018E-13
866	1.93254E-13	1.88136E-13
869	1.91995E-13	1.88404E-13
871	1.94525E-13	1.88072E-13
873	1.96385E-13	1.87474E-13
875	1.9463E-13	1.88509E-13
877	1.92817E-13	1.89954E-13
879	1.92397E-13	1.88646E-13
882	1.96399E-13	1.89146E-13
883	1.95586E-13	1.85554E-13
886	1.94647E-13	1.86677E-13
888	1.94325E-13	1.90807E-13
890	1.93862E-13	1.86563E-13
892	1.95635E-13	1.87191E-13
894	1.95806E-13	1.85084E-13
896	1.93814E-13	1.89105E-13
898	1.94912E-13	1.86834E-13
900	1.93674E-13	1.88333E-13
903	1.95492E-13	1.87197E-13
905	1.95326E-13	1.90246E-13
907	1.92907E-13	1.89708E-13
909	1.93485E-13	1.86931E-13
911	1.94025E-13	1.87506E-13
913	1.92879E-13	1.85485E-13
915	1.95442E-13	1.91802E-13
917	1.92117E-13	1.88639E-13
920	1.96428E-13	1.87778E-13
922	1.95065E-13	1.88825E-13
924	1.92423E-13	1.86945E-13
926	1.94611E-13	1.89337E-13
928	1.92698E-13	1.88054E-13
930	1.98076E-13	1.88277E-13
932	1.95321E-13	1.87124E-13
935	1.94911E-13	1.88392E-13
937	1.95635E-13	1.89255E-13
939	1.95559E-13	1.8749E-13
941	1.97777E-13	1.86478E-13
943	1.9432E-13	1.88466E-13
945	1.95153E-13	1.88068E-13
947	1.94578E-13	1.88404E-13
949	1.94806E-13	1.87093E-13
951	1.95977E-13	1.88674E-13
954	1.94472E-13	1.86564E-13
956	1.95131E-13	1.86647E-13
958	1.93805E-13	1.88313E-13
960	1.95032E-13	1.87999E-13
962	1.94307E-13	1.87632E-13
965	1.92633E-13	1.89181E-13
966	1.94616E-13	1.90017E-13
968	1.9075E-13	1.88514E-13
971	1.9334E-13	1.87846E-13
973	1.95322E-13	1.85381E-13
975	1.92542E-13	1.86551E-13
977	1.94551E-13	1.90305E-13
979	1.96696E-13	1.89723E-13
982	1.93601E-13	1.87857E-13
983	1.93064E-13	1.88993E-13
986	1.92893E-13	1.88681E-13
988	1.97689E-13	1.87512E-13
990	1.93203E-13	1.89055E-13
992	1.93581E-13	1.85989E-13
994	1.93384E-13	1.89077E-13
996	1.95022E-13	1.87681E-13

## Sheet: G-ASA C1s XPS
293.492	426.111
293.292	473.056
293.092	472.778
292.892	472.778
292.692	483.333
292.492	501.389
292.292	517.778
292.092	538.056
291.892	533.333
291.692	553.611
291.492	575.000
291.292	580.278
291.092	566.389
290.892	591.389
290.692	623.889
290.492	623.333
290.292	618.056
290.092	638.056
289.892	639.167
289.692	680.278
289.492	690.833
289.292	718.889
289.092	762.222
288.892	819.722
288.692	815.833
288.492	865.833
288.292	849.444
288.092	915.278
287.892	949.167
287.692	1026.667
287.492	1061.667
287.292	1133.611
287.092	1236.667
286.892	1379.167
286.692	1543.056
286.492	1694.167
286.292	1886.944
286.092	2143.333
285.892	2360.000
285.692	2670.000
285.492	3056.667
285.292	3619.445
285.092	4410.833
284.892	4936.389
284.692	4858.611
284.492	4019.722
284.292	2721.111
284.092	1737.5
283.892	1057.778
283.692	669.444
283.492	445.278
283.292	333.333
283.092	254.722
282.892	218.333
282.692	191.944
282.492	166.389
282.292	161.667
282.092	140.556
281.892	135.556
281.692	137.222
281.492	133.611
281.292	140.556
281.092	119.167
280.892	121.111

## Sheet: G-ASA N1s XPS
405.892	758.056
405.692	759.167
405.492	766.944
405.292	760.556
405.092	782.222
404.892	766.389
404.692	735.278
404.492	770.556
404.292	747.222
404.092	754.167
403.892	790.556
403.692	791.111
403.492	797.222
403.292	806.667
403.092	775.833
402.892	814.722
402.692	821.389
402.492	877.222
402.292	877.500
402.092	912.500
401.892	961.111
401.692	997.500
401.492	1044.444
401.292	1091.389
401.092	1157.778
400.892	1181.389
400.692	1263.611
400.492	1268.889
400.292	1343.889
400.092	1317.222
399.892	1293.611
399.692	1266.667
399.492	1200.000
399.292	1181.111
399.092	1136.667
398.892	1122.778
398.692	1079.722
398.492	1030.278
398.292	958.056
398.092	900.556
397.892	825.278
397.692	759.444
397.492	721.944
397.292	701.111
397.092	676.667
396.892	688.056
396.692	678.889
396.492	680.000
396.292	684.444
396.092	670.000
395.892	670.000
395.692	708.056
395.492	673.056
395.292	699.722
395.092	705.556
394.892	661.389
394.692	653.889
394.492	664.444
394.292	692.222
394.092	667.222
393.892	683.889

## Sheet: G-ASA S2p XPS
172.092	75.833
171.892	85.833
171.692	77.500
171.492	79.583
171.292	79.861
171.092	87.639
170.892	94.722
170.692	102.500
170.492	115.000
170.292	128.472
170.092	152.639
169.892	182.500
169.692	222.917
169.492	254.583
169.292	300.417
169.092	329.722
168.892	371.806
168.692	405.556
168.492	436.806
168.292	428.889
168.092	426.250
167.892	424.583
167.692	421.806
167.492	379.861
167.292	325.833
167.092	259.306
166.892	190.694
166.692	133.056
166.492	99.583
166.292	85.417
166.092	72.639
165.892	75.139
165.692	67.778
165.492	60.417
165.292	66.806
165.092	60.417
164.892	59.028
164.692	62.222
164.492	60.417
164.292	59.722
164.092	58.750
163.892	58.889
163.692	57.083
163.492	59.028
163.292	58.750
163.092	62.917
162.892	60.000
162.692	55.556
162.492	54.583
162.292	58.472
162.092	56.389
161.892	60.972
161.692	60.694
161.492	56.806
161.292	50.833
161.092	58.611
160.892	54.444
160.692	58.750
160.492	57.778
160.292	59.167
160.092	58.056
159.892	53.611
159.692	59.444
159.492	58.472
159.292	56.389
159.092	55.833
158.892	60.000
158.692	52.500
158.492	55.139
158.292	58.889
158.092	57.500
157.892	56.111
157.692	60.139
157.492	64.583
157.292	60.000
157.092	62.639
