# Supplementary material for: Acidic graphene organocatalyst for the superior transformation of wastes into high-added-value chemicals
Source: Nat Commun. 2023 Mar 13;14:1373. doi: 10.1038/s41467-023-36602-0 (PMC10011376; doi:10.1038/s41467-023-36602-0)
Supplement: Supplementary file 3 — Source Data [file 41467_2023_36602_MOESM3_ESM.zip › Figure 2.xlsx]

## Sheet: G-ASA EDS
0.0088	7
0.0188	7
0.0288	7
0.0388	7
0.0488	7
0.0588	7
0.0688	7
0.0788	7
0.0888	7
0.0988	7
0.1088	1
0.1188	537
0.1288	2654
0.1388	3317
0.1488	3398
0.1588	3453
0.1688	3424
0.1788	3831
0.1888	4621
0.1988	6513
0.2088	10476
0.2188	18507
0.2288	33605
0.2388	58234
0.2488	90429
0.2587	123087
0.2687	147340
0.2787	149313
0.2887	129604
0.2987	96411
0.3087	60980
0.3187	33278
0.3287	16563
0.3387	8562
0.3487	6363
0.3587	7037
0.3687	9147
0.3787	11270
0.3887	12393
0.3987	12086
0.4087	10279
0.4187	7821
0.4287	5249
0.4387	3496
0.4487	2446
0.4587	2146
0.4687	2669
0.4787	3734
0.4887	5536
0.4987	7639
0.5086	10047
0.5186	11803
0.5286	12203
0.5386	10905
0.5486	8968
0.5586	6216
0.5686	4103
0.5786	2542
0.5886	1600
0.5986	1194
0.6086	1006
0.6186	1083
0.6286	1356
0.6386	1815
0.6486	2417
0.6586	3048
0.6686	3542
0.6786	3711
0.6886	3621
0.6986	3191
0.7086	2425
0.7186	1909
0.7286	1371
0.7386	1042
0.7486	913
0.7585	803
0.7685	817
0.7785	830
0.7885	795
0.7985	870
0.8085	865
0.8185	897
0.8285	918
0.8385	890
0.8485	894
0.8585	905
0.8685	980
0.8785	1156
0.8885	1386
0.8985	1758
0.9085	2206
0.9185	2589
0.9285	2980
0.9385	3081
0.9485	2904
0.9585	2524
0.9685	2069
0.9785	1695
0.9885	1419
0.9985	1368
1.0084	1413
1.0184	1622
1.0284	1850
1.0384	1968
1.0484	1987
1.0584	1932
1.0684	1658
1.0784	1303
1.0884	1144
1.0984	880
1.1084	707
1.1184	663
1.1284	582
1.1384	500
1.1484	516
1.1584	505
1.1684	560
1.1784	579
1.1884	556
1.1984	514
1.2084	622
1.2184	652
1.2284	649
1.2384	723
1.2484	725
1.2583	716
1.2683	733
1.2783	716
1.2883	712
1.2983	629
1.3083	579
1.3183	573
1.3283	543
1.3383	543
1.3483	512
1.3583	483
1.3683	529
1.3783	508
1.3883	444
1.3983	476
1.4083	501
1.4183	522
1.4283	460
1.4383	471
1.4483	452
1.4583	490
1.4683	487
1.4783	491
1.4883	464
1.4983	468
1.5082	504
1.5182	455
1.5282	443
1.5382	421
1.5482	413
1.5582	404
1.5682	388
1.5782	361
1.5882	389
1.5982	372
1.6082	350
1.6182	337
1.6282	340
1.6382	321
1.6482	357
1.6582	369
1.6682	418
1.6782	407
1.6882	493
1.6982	588
1.7082	656
1.7182	801
1.7282	852
1.7382	951
1.7482	916
1.7581	919
1.7681	859
1.7781	703
1.7881	621
1.7981	500
1.8081	445
1.8181	395
1.8281	345
1.8381	340
1.8481	295
1.8581	306
1.8681	306
1.8781	287
1.8881	265
1.8981	257
1.9081	265
1.9181	272
1.9281	282
1.9381	266
1.9481	264
1.9581	300
1.9681	288
1.9781	288
1.9881	289
1.9981	272
2.008	279
2.018	265
2.028	283
2.038	299
2.048	249
2.058	273
2.068	275
2.078	241
2.088	264
2.098	266
2.108	250
2.118	241
2.128	253
2.138	253
2.148	250
2.158	258
2.168	267
2.178	283
2.188	311
2.198	332
2.208	397
2.218	532
2.228	644
2.238	892
2.248	1294
2.2579	1809
2.2679	2440
2.2779	3004
2.2879	3680
2.2979	4302
2.3079	4525
2.3179	4688
2.3279	4372
2.3379	3700
2.3479	3253
2.3579	2562
2.3679	1889
2.3779	1431
2.3879	1029
2.3979	699
2.4079	511
2.4179	509
2.4279	412
2.4379	459
2.4479	498
2.4579	527
2.4679	503
2.4779	543
2.4879	445
2.4979	460
2.5078	418
2.5178	396
2.5278	319
2.5378	314
2.5478	288
2.5578	283
2.5678	330
2.5778	305
2.5878	357
2.5978	377
2.6078	399
2.6178	397
2.6278	421
2.6378	397
2.6478	383
2.6578	362
2.6678	328
2.6778	294
2.6878	289
2.6978	252
2.7078	224
2.7178	195
2.7278	192
2.7378	218
2.7478	186
2.7577	171
2.7677	231
2.7777	205
2.7877	198
2.7977	216
2.8077	217
2.8177	173
2.8277	208
2.8377	180
2.8477	182
2.8577	201
2.8677	211
2.8777	173
2.8877	198
2.8977	175
2.9077	189
2.9177	203
2.9277	180
2.9377	188
2.9477	175
2.9577	190
2.9677	195
2.9777	176
2.9877	174
2.9977	185
3.0076	191
3.0176	159
3.0276	174
3.0376	170
3.0476	154
3.0576	177
3.0676	172
3.0776	167
3.0876	171
3.0976	169
3.1076	157
3.1176	192
3.1276	172
3.1376	156
3.1476	166
3.1576	176
3.1676	170
3.1776	196
3.1876	160
3.1976	160
3.2076	146
3.2176	156
3.2276	190
3.2376	190
3.2476	226
3.2575	186
3.2675	216
3.2775	223
3.2875	238
3.2975	250
3.3075	255
3.3175	274
3.3275	276
3.3375	223
3.3475	215
3.3575	239
3.3675	199
3.3775	221
3.3875	199
3.3975	186
3.4075	173
3.4175	160
3.4275	173
3.4375	190
3.4475	163
3.4575	129
3.4675	150
3.4775	163
3.4875	152
3.4975	151
3.5074	150
3.5174	181
3.5274	146
3.5374	178
3.5474	189
3.5574	208
3.5674	185
3.5774	188
3.5874	236
3.5974	220
3.6074	287
3.6174	325
3.6274	382
3.6374	572
3.6474	623
3.6574	767
3.6674	870
3.6774	930
3.6874	1046
3.6974	1034
3.7074	990
3.7174	975
3.7274	831
3.7374	785
3.7474	682
3.7573	534
3.7673	447
3.7773	348
3.7873	289
3.7973	235
3.8073	188
3.8173	173
3.8273	146
3.8373	147
3.8473	152
3.8573	162
3.8673	148
3.8773	149
3.8873	152
3.8973	139
3.9073	147
3.9173	137
3.9273	171
3.9373	184
3.9473	184
3.9573	196
3.9673	180
3.9773	194
3.9873	215
3.9973	220
4.0072	237
4.0172	223
4.0272	223
4.0372	254
4.0472	212
4.0572	209
4.0672	188
4.0772	167
4.0872	158
4.0972	163
4.1072	168
4.1172	158
4.1272	152
4.1372	153
4.1472	127
4.1572	127
4.1672	127
4.1772	141
4.1872	128
4.1972	133
4.2072	162
4.2172	135
4.2272	135
4.2372	150
4.2472	142
4.2571	116
4.2671	136
4.2771	135
4.2871	128
4.2971	132
4.3071	119
4.3171	138
4.3271	122
4.3371	128
4.3471	115
4.3571	122
4.3671	128
4.3771	107
4.3871	145
4.3971	127
4.4071	117
4.4171	144
4.4271	145
4.4371	121
4.4471	129
4.4571	144
4.4671	141
4.4771	127
4.4871	144
4.4971	142
4.507	116
4.517	143
4.527	125
4.537	125
4.547	106
4.557	117
4.567	134
4.577	110
4.587	109
4.597	118
4.607	111
4.617	120
4.627	109
4.637	99
4.647	103
4.657	136
4.667	130
4.677	129
4.687	115
4.697	109
4.707	121
4.717	119
4.727	114
4.737	99
4.747	149
4.7569	118
4.7669	126
4.7769	114
4.7869	121
4.7969	128
4.8069	129
4.8169	111
4.8269	125
4.8369	115
4.8469	116
4.8569	119
4.8669	124
4.8769	104
4.8869	147
4.8969	113
4.9069	117
4.9169	129
4.9269	95
4.9369	112
4.9469	101
4.9569	109
4.9669	127
4.9769	136
4.9869	113
4.9969	109
5.0068	123
5.0168	107
5.0268	115
5.0368	117
5.0468	117
5.0568	120
5.0668	139
5.0768	97
5.0868	112
5.0968	125
5.1068	133
5.1168	95
5.1268	110
5.1368	117
5.1468	113
5.1568	107
5.1668	126
5.1768	118
5.1868	118
5.1968	112
5.2068	87
5.2168	90
5.2268	108
5.2368	107
5.2468	95
5.2567	107
5.2667	96
5.2767	124
5.2867	121
5.2967	119
5.3067	118
5.3167	122
5.3267	108
5.3367	105
5.3467	115
5.3567	93
5.3667	108
5.3767	106
5.3867	119
5.3967	124
5.4067	118
5.4167	113
5.4267	97
5.4367	123
5.4467	112
5.4567	113
5.4667	114
5.4767	137
5.4867	87
5.4967	111
5.5066	107
5.5166	97
5.5266	89
5.5366	120
5.5466	95
5.5566	82
5.5666	106
5.5766	98
5.5866	99
5.5966	96
5.6066	107
5.6166	108
5.6266	100
5.6366	83
5.6466	107
5.6566	115
5.6666	121
5.6766	99
5.6866	96
5.6966	90
5.7066	87
5.7166	102
5.7266	115
5.7366	117
5.7466	97
5.7565	107
5.7665	103
5.7765	110
5.7865	116
5.7965	107
5.8065	97
5.8165	110
5.8265	125
5.8365	90
5.8465	97
5.8565	105
5.8665	113
5.8765	79
5.8865	104
5.8965	91
5.9065	111
5.9165	100
5.9265	99
5.9365	117
5.9465	108
5.9565	91
5.9665	89
5.9765	112
5.9865	93
5.9965	107
6.0064	110
6.0164	88
6.0264	104
6.0364	93
6.0464	111
6.0564	99
6.0664	109
6.0764	104
6.0864	95
6.0964	103
6.1064	98
6.1164	90
6.1264	113
6.1364	104
6.1464	105
6.1564	118
6.1664	96
6.1764	110
6.1864	122
6.1964	107
6.2064	111
6.2164	108
6.2264	102
6.2364	107
6.2464	95
6.2563	90
6.2663	102
6.2763	99
6.2863	107
6.2963	107
6.3063	102
6.3163	119
6.3263	113
6.3363	122
6.3463	127
6.3563	158
6.3663	131
6.3763	162
6.3863	148
6.3963	127
6.4063	114
6.4163	120
6.4263	158
6.4363	133
6.4463	122
6.4563	145
6.4663	121
6.4763	129
6.4863	84
6.4963	104
6.5062	114
6.5162	103
6.5262	93
6.5362	98
6.5462	91
6.5562	104
6.5662	90
6.5762	99
6.5862	94
6.5962	103
6.6062	89
6.6162	91
6.6262	96
6.6362	91
6.6462	98
6.6562	94
6.6662	102
6.6762	96
6.6862	97
6.6962	94
6.7062	119
6.7162	102
6.7262	102
6.7362	96
6.7462	82
6.7561	104
6.7661	96
6.7761	88
6.7861	96
6.7961	87
6.8061	92
6.8161	111
6.8261	100
6.8361	109
6.8461	94
6.8561	109
6.8661	131
6.8761	136
6.8861	129
6.8961	131
6.9061	123
6.9161	131
6.9261	143
6.9361	125
6.9461	130
6.9561	100
6.9661	140
6.9761	137
6.9861	118
6.9961	116
7.006	95
7.016	105
7.026	110
7.036	102
7.046	101
7.056	105
7.066	121
7.076	102
7.086	77
7.096	115
7.106	87
7.116	89
7.126	101
7.136	88
7.146	113
7.156	91
7.166	114
7.176	96
7.186	97
7.196	77
7.206	86
7.216	99
7.226	89
7.236	86
7.246	85
7.2559	92
7.2659	90
7.2759	81
7.2859	94
7.2959	93
7.3059	83
7.3159	96
7.3259	93
7.3359	84
7.3459	119
7.3559	88
7.3659	85
7.3759	92
7.3859	80
7.3959	95
7.4059	80
7.4159	92
7.4259	103
7.4359	101
7.4459	93
7.4559	93
7.4659	104
7.4759	88
7.4859	89
7.4959	109
7.5058	99
7.5158	85
7.5258	101
7.5358	100
7.5458	88
7.5558	100
7.5658	68
7.5758	82
7.5858	99
7.5958	83
7.6058	83
7.6158	82
7.6258	104
7.6358	74
7.6458	93
7.6558	104
7.6658	117
7.6758	102
7.6858	106
7.6958	91
7.7058	89
7.7158	103
7.7258	104
7.7358	101
7.7458	86
7.7557	104
7.7657	115
7.7757	113
7.7857	109
7.7957	132
7.8057	117
7.8157	128
7.8257	133
7.8357	140
7.8457	180
7.8557	232
7.8657	300
7.8757	408
7.8857	440
7.8957	654
7.9057	817
7.9157	1084
7.9257	1394
7.9357	1835
7.9457	2205
7.9557	2752
7.9657	3251
7.9757	3866
7.9857	4479
7.9957	5035
8.0056	5453
8.0156	5949
8.0256	6133
8.0356	6118
8.0456	6331
8.0556	6266
8.0656	5929
8.0756	5478
8.0856	4948
8.0956	4522
8.1056	3756
8.1156	3258
8.1256	2666
8.1356	2201
8.1456	1744
8.1556	1329
8.1656	1038
8.1756	782
8.1856	572
8.1956	408
8.2056	319
8.2156	250
8.2256	223
8.2356	175
8.2456	137
8.2555	107
8.2655	103
8.2755	100
8.2855	93
8.2955	105
8.3055	82
8.3155	104
8.3255	84
8.3355	81
8.3455	100
8.3555	85
8.3655	90
8.3755	104
8.3855	75
8.3955	73
8.4055	88
8.4155	93
8.4255	75
8.4355	87
8.4455	80
8.4555	76
8.4655	83
8.4755	91
8.4855	88
8.4955	79
8.5054	94
8.5154	111
8.5254	93
8.5354	100
8.5454	119
8.5554	114
8.5654	98
8.5754	113
8.5854	113
8.5954	124
8.6054	125
8.6154	102
8.6254	107
8.6354	130
8.6454	125
8.6554	116
8.6654	136
8.6754	145
8.6854	127
8.6954	127
8.7054	143
8.7154	135
8.7254	148
8.7354	140
8.7454	180
8.7553	214
8.7653	211
8.7753	244
8.7853	309
8.7953	362
8.8053	418
8.8153	499
8.8253	538
8.8353	623
8.8453	767
8.8553	803
8.8653	873
8.8753	890
8.8853	998
8.8953	922
8.9053	998
8.9153	945
8.9253	850
8.9353	888
8.9453	790
8.9553	688
8.9653	629
8.9753	590
8.9853	467
8.9953	375
9.0052	322
9.0152	291
9.0252	210
9.0352	184
9.0452	144
9.0552	129
9.0652	99
9.0752	91
9.0852	82
9.0952	75
9.1052	58
9.1152	54
9.1252	57
9.1352	55
9.1452	56
9.1552	42
9.1652	61
9.1752	53
9.1852	44
9.1952	40
9.2052	51
9.2152	33
9.2252	43
9.2352	36
9.2452	49
9.2551	43
9.2651	45
9.2751	57
9.2851	38
9.2951	46
9.3051	44
9.3151	56
9.3251	39
9.3351	49
9.3451	44
9.3551	46
9.3651	42
9.3751	42
9.3851	50
9.3951	48
9.4051	48
9.4151	48
9.4251	50
9.4351	39
9.4451	45
9.4551	43
9.4651	47
9.4751	57
9.4851	60
9.4951	51
9.505	43
9.515	52
9.525	46
9.535	52
9.545	48
9.555	43
9.565	43
9.575	53
9.585	50
9.595	47
9.605	45
9.615	37
9.625	41
9.635	52
9.645	45
9.655	50
9.665	36
9.675	35
9.685	34
9.695	51
9.705	50
9.715	39
9.725	41
9.735	35
9.745	41
9.7549	32
9.7649	49
9.7749	48
9.7849	46
9.7949	33
9.8049	44
9.8149	46
9.8249	36
9.8349	44
9.8449	38
9.8549	39
9.8649	36
9.8749	40
9.8849	48
9.8949	43
9.9049	49
9.9149	43
9.9249	41
9.9349	43
9.9449	39
9.9549	39
9.9649	46
9.9749	39
9.9849	33
9.9949	39
44
36
37
51
42
41
35
37
45	--
35	--
35	--
54	--
37	--
45	--
48	--
38	--
45	--
32	--
35	--
34	--
45	--
36	--
36	--
38	--
42	--
38	--
39	--
40	--
42	--
47	--
41	--
36	--
41	--
54	--
39	--
30	--
45	--
38	--
45	--
44	--
34	--
48	--
44	--
48	--
50	--
46	--
52	--
55	--
57	--
44	--
51	--
45	--
36	--
36	--
49	--
36	--
34	--
41	--
40	--
43	--
33	--
44	--
59	--
34	--
43	--
33	--
34	--
39	--
32	--
46	--
32	--
39	--
38	--
39	--
34	--
42	--
31	--
43	--
27	--
35	--
42	--
39	--
23	--
34	--
36	--
34	--
43	--
48	--
36	--
34	--
38	--
34	--
38	--
35	--
29	--
32	--
44	--
44	--
41	--
41	--
32	--
31	--
35	--
36	--
25	--
35	--
30	--
41	--
37	--
30	--
40	--
30	--
38	--
38	--
42	--
33	--
43	--
21	--
21	--
36	--
39	--
31	--
33	--
34	--
36	--
29	--
27	--
43	--
34	--
41	--
22	--
40	--
26	--
35	--
31	--
35	--
40	--
33	--
21	--
39	--
28	--
40	--
35	--
38	--
47	--
38	--
38	--
37	--
40	--
34	--
28	--
37	--
28	--
31	--
37	--
36	--
35	--
35	--
46	--
26	--
38	--
44	--
38	--
30	--
31	--
34	--
31	--
31	--
36	--
39	--
37	--
43	--
19	--
38	--
28	--
33	--
37	--
27	--
36	--
22	--
30	--
29	--
34	--
36	--
34	--
44	--
34	--
25	--
26	--
25	--
37	--
38	--
25	--
29	--
27	--
37	--
36	--
34	--
32	--
29	--
12.004	48
12.014	32
12.024	27
12.034	35
12.044	33
12.054	32
12.064	33
12.074	22
12.084	31
12.094	37
12.104	28
12.114	33
12.124	32
12.134	31
12.144	32
12.154	27
12.164	37
12.174	28
12.184	26
12.194	31
12.204	38
12.214	30
12.224	30
12.234	29
12.244	40
24
38
30
29
41
33
32
26	--
23	--
27	--
37	--
27	--
34	--
26	--
44	--
30	--
28	--
28	--
39	--
33	--
36	--
30	--
34	--
36	--
29	--
31	--
39	--
30	--
32	--
42	--
30	--
35	--
33	--
34	--
36	--
37	--
45	--
35	--
38	--
42	--
34	--
36	--
32	--
29	--
43	--
40	--
24	--
40	--
26	--
38	--
31	--
38	--
34	--
22	--
35	--
23	--
30	--
22	--
38	--
32	--
23	--
26	--
27	--
23	--
21	--
36	--
24	--
21	--
35	--
35	--
20	--
25	--
22	--
28	--
29	--
37	--
28	--
34	--
30	--
29	--
26	--
32	--
26	--
20	--
32	--
13	--
25	--
20	--
25	--
25	--
21	--
30	--
19	--
31	--
22	--
21	--
31	--
25	--
24	--
33	--
30	--
24	--
27	--
21	--
33	--
21	--
29	--
24	--
30	--
29	--
23	--
26	--
23	--
32	--
24	--
38	--
25	--
24	--
13	--
19	--
25	--
26	--
28	--
22	--
20	--
17	--
22	--
30	--
27	--
25	--
22	--
22	--
25	--
28	--
30	--
24	--
26	--
23	--
22	--
30	--
32	--
33	--
26	--
22	--
35	--
16	--
19	--
25	--
24	--
26	--
26	--
27	--
15	--
29	--
28	--
17	--
23	--
27	--
31	--
33	--
20	--
25	--
30	--
22	--
32	--
14	--
26	--
28	--
27	--
24	--
23	--
18	--
19	--
17	--
23	--
20	--
28	--
28	--
24	--
19	--
22	--
18	--
25	--
21	--
31	--
23	--
17	--
26	--
17	--
17	--
29	--
22	--
24	--
20	--
26	--
25	--
27	--
25	--
15	--
23	--
33	--
19	--
18	--
18	--
21	--
24	--
21	--
26	--
16	--
19	--
31	--
10	--
16	--
23	--
27	--
15
23
21
19
12
17
23
30
16
25
14.503	22
14.513	21
14.523	23
14.533	19
14.543	21
14.553	25
14.563	24
14.573	24
14.583	27
14.593	21
14.603	17
14.613	20
14.623	22
14.633	11
14.643	22
14.653	17
14.663	19
14.673	26
14.683	16
14.693	22
14.703	20
14.713	23
14.723	24
14.733	18
14.743	29
15
16
19
20
21
23
23
21
21
19
21
19
21
21	--
22	--
17	--
24	--
15	--
22	--
22	--
27	--
12	--
22	--
22	--
24	--
17	--
30	--
22	--
19	--
12	--
18	--
14	--
19	--
16	--
21	--
15	--
19	--
18	--
19	--
27	--
26	--
18	--
21	--
12	--
26	--
14	--
22	--
18	--
16	--
21	--
21	--
24	--
21	--
30	--
19	--
14	--
29	--
17	--
19	--
19	--
15	--
22	--
20	--
13	--
23	--
19	--
21	--
15	--
22	--
21	--
19	--
10	--
24	--
18	--
12	--
13	--
26	--
19	--
25	--
18	--
30	--
27	--
19	--
20	--
30	--
27	--
27	--
36	--
22	--
25	--
26	--
24	--
26	--
41	--
20	--
31	--
28	--
26	--
49	--
39	--
26	--
30	--
34	--
23	--
21	--
20	--
25	--
21	--
19	--
20	--
18	--
14	--
22	--
16	--
15	--
18	--
24	--
11	--
18	--
18	--
23	--
16	--
19	--
19	--
21	--
22	--
16	--
7	--
18	--
18	--
7	--
11	--
14	--
20	--
12	--
18	--
15	--
17	--
17	--
17	--
18	--
18	--
14	--
13	--
18	--
12	--
13	--
18	--
15	--
21	--
21	--
19	--
23	--
9	--
18	--
21	--
14	--
21	--
19	--
17	--
17	--
20	--
16	--
17	--
14	--
14	--
13	--
9	--
9	--
18	--
14	--
14	--
16	--
14	--
12	--
12	--
12	--
12	--
19	--
13	--
19	--
10	--
9	--
15	--
13	--
13	--
17	--
10	--
19	--
15	--
14	--
13	--
20	--
16	--
12	--
8	--
13	--
19	--
8	--
14	--
20	--
14	--
14	--
13	--
9	--
12	--
13	--
17	--
12	--
18	--
17	--
17	--
11	--
17	--
17	--
14	--
9	--
24	--
22	--
7	--
14	--
12
10
15
14
17.002	18
17.012	13
17.022	10
17.032	13
17.042	14
17.052	18
17.062	14
17.072	12
17.082	12
17.092	16
17.102	15
17.112	11
17.122	15
17.132	10
17.142	7
17.152	19
17.162	11
17.172	20
17.182	10
17.192	14
17.202	21
17.212	15
17.222	18
17.232	10
17.242	8
12
16
21
18	--
14	--
10	--
14	--
23	--
20	--
14	--
13	--
14	--
19	--
15	--
9	--
10	--
16	--
15	--
15	--
10	--
13	--
14	--
8	--
8	--
15	--
12	--
12	--
10	--
14	--
19	--
17	--
14	--
12	--
10	--
17	--
13	--
13	--
16	--
16	--
13	--
15	--
17	--
22	--
14	--
14	--
7	--
13	--
9	--
16	--
6	--
12	--
13	--
12	--
16	--
16	--
11	--
9	--
10	--
22	--
11	--
15	--
7	--
11	--
10	--
12	--
10	--
14	--
11	--
10	--
15	--
15	--
15	--
10	--
11	--
17	--
7	--
8	--
11	--
10	--
17	--
17	--
7	--
13	--
19	--
11	--
8	--
13	--
10	--
7	--
14	--
14	--
14	--
12	--
8	--
6	--
9	--
15	--
4	--
12	--
15	--
11	--
14	--
12	--
9	--
10	--
10	--
19	--
17	--
13	--
17	--
10	--
17	--
11	--
11	--
15	--
8	--
9	--
13	--
13	--
10	--
14	--
18	--
11	--
15	--
7	--
12	--
10	--
13	--
16	--
10	--
7	--
12	--
7	--
7	--
8	--
6	--
14	--
11	--
11	--
15	--
5	--
8	--
16	--
10	--
10	--
7	--
11	--
11	--
12	--
14	--
10	--
16	--
8	--
10	--
4	--
6	--
15	--
14	--
15	--
9	--
10	--
13	--
9	--
13	--
13	--
7	--
4	--
14	--
11	--
11	--
6	--
9	--
16	--
10	--
10	--
10	--
9	--
13	--
9	--
6	--
9	--
15	--
15	--
4	--
15	--
11	--
4	--
12	--
7	--
7	--
12	--
12	--
11	--
15	--
10	--
14	--
9	--
10	--
12	--
3	--
11	--
8	--
12	--
9	--
8	--
10	--
15	--
13	--
14	--
9	--
13	--
13
10
11
11
8
8
8
4
13
8
7
8
4
11
19.501	11
19.511	4
19.521	8
19.531	7
19.541	10
19.551	13
19.561	12
19.571	8
19.581	10
19.591	10
19.601	9
19.611	9
19.621	7
19.631	7
19.641	8
19.651	15
19.661	10
19.671	11
19.681	7
19.691	7
19.701	11
19.711	15
19.721	7
19.731	10
19.741	13
10
11
14
9
11
9
11
8
10
14
6
7
7
8
8
6
6
8
8
11
13
14
6
12
11
