# Supplementary material for: Acidic graphene organocatalyst for the superior transformation of wastes into high-added-value chemicals
Source: Nat Commun. 2023 Mar 13;14:1373. doi: 10.1038/s41467-023-36602-0 (PMC10011376; doi:10.1038/s41467-023-36602-0)
Supplement: Supplementary file 3 — Source Data [file 41467_2023_36602_MOESM3_ESM.zip › Figure 3.xlsx]

## Sheet: G-ASA Catlytic performance
		Mass %	Glycerol conversion	Solketal Selectivity	Specific productivity
		0.5*	100	96	2168
		0.5	97	97	2094
		0.25	80	93	3485
		0.1	69	89	7508

## Sheet: G-ASA Recyclability
		Cycle number	Glycerol conversion	Solketal Selectivity	Specific productivity
		1	97	97	2094
		2	96	97	2090
		3	96	97	2092
