# Supplementary material for: Acidic graphene organocatalyst for the superior transformation of wastes into high-added-value chemicals
Source: Nat Commun. 2023 Mar 13;14:1373. doi: 10.1038/s41467-023-36602-0 (PMC10011376; doi:10.1038/s41467-023-36602-0)
Supplement: Supplementary file 3 — Source Data [file 41467_2023_36602_MOESM3_ESM.zip › Figure 5.xlsx]

## Sheet: State of the art comparison
	Type of catalyst	Catalyst	Specific productivity (mmol/g/h)
	Bronsted Acid catalysts	Al-Tf-SO\-(3)H	20
		Polymer-SO\-(3)H	30
		C-SO\-(3)H	50
		Act-C-SO\-(3)H	60
		Acidic Carbon	70
		H\-(2)SO\-(4)	252
		SiO\-(2)-SO\-(3)H	350
		p-Tol-SO\-(3)H	402
	Lewis Acid catalysts	Nb\-(2)O\-(5)	20
		NbO\-(2)(OH)	30
		Hf-TUD	40
		SO\-(4)/SnO\-(2)	50
		MO\-(3)/SnO\-(2)	100
		This Work	2168
